# Supplementary material for: Genome-wide investigation of the TIFY transcription factors in alfalfa (Medicago sativa L.): identification, analysis, and expression
Source: BMC Plant Biol. 2024 Sep 6;24:840. doi: 10.1186/s12870-024-05378-w (PMC11378388; doi:10.1186/s12870-024-05378-w)
Supplement: Supplementary file 1 — Supplementary Material 1 [file 12870_2024_5378_MOESM1_ESM.xlsx]

## Sheet: Sheet1
Tissues		TIFY41	TIFY14	TIFY28	TIFY71	TIFY18	TIFY77	TIFY11	TIFY58	Actin
R	R-1	30.34	23.94	26.54	19.23	28.5	28.54	20.35	24.02	25.16
R	R-1	30.33	23.92	26.52	19.39	28.67	28.56	24.95	24.21	25.25
R	G-2	33.92	23.43	29.38	19.94	29.44	30.11	22.64	26.6	29.64
R	G-2	33.39	23.46	29.33	19.68	28.63	30.18	22.63	26.51	29.84
R	G-3	32.94	22.36	28.97	19.32	29.2	29.38	22	25.81	28.02
R	G-3	33.22	22.17	28.71	19.3	29.16	29.27	21.97	25.8	28.11
St	J-1	27.51	22.68	24.93	21.61	27.79	25.93	22.22	26.26	25.17
St	J-1		22.82	25.34	22.24	31.96	25.91	22.42	26.22	25.93
St	J-2	27.21	22.5	24.86	21.38	27.83	25.69	22.17	26.19	25.13
St	J-2							23.61	30.92	24.97
St	J-3	27.45	22.38	24.56	20.91	27.37	25.82	21.96	25.89	24.92
St	J-3									24.97
OL	LY-1	31.98	27.92	28.42	25.32	30.81	29.94	26.49	29.38	27.02
OL	LY-1	32.34	28.11	28.51	25.25	30.86	30.05	26.44	28.92	26.93
OL	LY-2	28.17	25.74	25.93	23.99	27.94	27.58	25.66	26	25.39
OL	LY-2	28.05	25.48	25.93	23.93	27.95	27.51	25.67	25.91	25.21
OL	LY-3	27.94	25.21	25.81	23.53	27.61	27.4	25.12	25.76	25.43
OL	LY-3	27.91	25.3	25.83	23.57	27.94	27.34	25.55	25.71	25.12
TL	NY-1	29.37	25.89	24.8	22.45	27.59	27.95	24.98	27.07	25.67
TL	NY-1	29.61	25.88	24.82	22.53	28.01	27.93	24.93	27.04	25.64
TL	NY-2	28.74	25.96	25.45	23.24	27.5	27.52	25.23	26.82	25.92
TL	NY-2	29.08	25.94	25.32	23.26	28.09	28.05	25.39	26.92	26.15
TL	NY-3	28.01	25.7	24.71	22.27	27.32	27.55	24.83	26.79
TL	NY-3	27.81	25.71	24.69	22.32	27.49	27.56	24.74	26.98
F	H-1	27.63	27.75	27.85	26.45	29.59	28.95	26.61	27.46	26.54
F	H-1	27.71	27.56	27.85	26.49	29.75	29.11	26.5	27.92	26.28
F	H-2	30.35	29.92	29.52	27.14	31.94	31.68	26.6	30.66	26.8
F	H-2	30.4	30.12	29.42	27.17	31.35	31.47	26.94	30.15	26.3
F	H-3	29.92	28.5	28.7	26.92	30.5	29.66	26.59	28.37	26.44
F	H-3	28.79	28.63	28.33	26.86	30.37	29.59	26.5	28.84	26.34
J	J-1-	29.25	22.54	22.93	19.93	28.14	25.81	22.19	25.85	22.27
J	J-1-	29	22.59	22.91	19.93	28.1	25.75	22.14	25.77	22.31
J	J-2-	30.2	22.58	23.51	20.53	28.69	26.69	22.53	26.28	22.44
J	J-2-	30.36	22.49	23.49	20.56	28.73	26.54	22.5	26.34	22.97
J	J-3-	29.89	22.27	23.94	20.24	28.06	25.99	21.96	25.84	23.42
J	J-3-	29.96	22.21	23.15	20.37	28.18	25.94	21.95	25.72	23.45
S	Z1	30.6	26.91	29.88	24.89	30.93	31.44	26.73	29.95	25.87
S	Z1	30.71	26.14	29.7	24.87	31.24	31.41	26.76	29.79	25.94
S	Z2	32.71	28.34	32.08	26.92	29.93	33.38	26.88	31.75	26.55
S	Z2	32.87	28.3	31.89	27.07	32.19	33.82	26.93	31.8	26.93
S	Z3	29.93	25.81	29.92	24.48	29.97	30.83	26.23	28.93	24.25
S	Z3	30.19	25.8	29.66	24.1	30.17	30.44	26.25	28.94	24.25
