# Supplementary material for: Genome-wide investigation of the TIFY transcription factors in alfalfa (Medicago sativa L.): identification, analysis, and expression
Source: BMC Plant Biol. 2024 Sep 6;24:840. doi: 10.1186/s12870-024-05378-w (PMC11378388; doi:10.1186/s12870-024-05378-w)
Supplement: Supplementary file 2 — Supplementary Material 2 [file 12870_2024_5378_MOESM2_ESM.xlsx]

## Sheet: Sheet1
C2 Time		TIFY41	TIFY14	TIFY28	TIFY71	TIFY18	TIFY77	TIFY11	TIFY58	Actin
0	0-1	33	29.94	28.76	26.16	30.61	32.09	24.93	31.95	28.47
0	0-1	33.37	29.98	28.74	26.19	30.49	32.15	25.13	31.87	26.43
0	0-2	32.41	30.9	29.88	27.22	30.16	33.14	25.2	30.47	28.02
0	0-2	32.7	31.05	29.83	27.37	29.26	32.79	24.93	30.63	26.93
0	0-3	33.37	29.86	28.94	26.44	30.93	32.88	24.92	32.92	25.2
0	0-3	32.84	29.63	29.07	26.45	30.76	32.73	24.93	30.56	24.47
3	3-1		32.27	31.37	29.93	31.22		24.53	33.02	25.3
3	3-1		33.13	31.52	29.97	31.35		24.8	32.91	27.76
3	3-2	30.53	27.61	26.42	24.65	30.33	30.86	24.84	27.39	27.7
3	3-2	30.25	27.91	26.44	24.66	30.31	30.83	24.97	27.4	27.86
3	3-3
3	3-3
7	7-1	33.42	25.56	24.63	22.98	26.69	26.92	24.93	26.83	20.62
7	7-1	33.87	25.6	25.35	23.3	25.77	26.94	24.73	25.97	21.32
7	7-2	30.67	22.68	21.37	19.6	23.93	23.27	21.76	22.96	20.7
7	7-2	30.93	22.94	20.92	19.86	23.59	23.45	21.44	22.54	21.15
7	7-3	30.52	22.66	20.99	19.76	24.25	23.88	21.39	22.58	21.06
7	7-3	30.98	21.93	21.26	19.47	23.68	22.96	21.48	22.94	20.93
10	10-1	29.24	23.73	23.15	20.12	24.53	24.3	21.42	21.51	22.04
10	10-1	28.99	23.79	23.1	20.2	24.56	24.9	21.59
10	10-2	29.26	24.01	23.46	20.25	24.74	23.97	21.35	21.8	22.51
10	10-2				20.24	25.14	25.78	21.5	18.16
10	10-3	29.25	23.99	23.74	20.24	24.9	24.91	21.51	22.36	22.14
10	10-3		26.87					22.19
14	14-1	27.84	22.04	22.98	17.28	24.38	22.81	19.8	21.55	20.51
14	14-1
14	14-2	28.92	21.79	22.94	18.96	24.78	22.93	20.11	24.79	21.68
14	14-2	28.82	21.88	22.26	19.04	24.89	23.02	19.97	24.93	21
14	14-3	28.97	22.72	22.94	19.09	24.93	23.06	20.59	24.82	21.67
14	14-3	29.22	22.6	23.07	19.93	24.92	22.28	20.4	24.98	21.58
C4		TIFY41	TIFY14	TIFY28	TIFY71	TIFY18	TIFY77	TIFY11	TIFY58
0	0-1	30.35	28.5	26.69	24.82	30.43	30.53	26.9	29.44	27.84
0	0-1	30.54	28.37	26.63	24.57	30.95	30.35	26.9	29.42	27.77
0	0-2	31.68	28.91	26.38	24.2	30.63	31.2	26.93	30.49	28.28
0	0-2	31.55	28.69	26.22	24.23	30.83	31.47	26.88	30.48	28.21
0	0-3	32.06	27.58	25.55	23.03	28.54	29.28	25.9	29.87	25.99
0	0-3	33.02	27.79	25.83	23.08	28.67	29.31	25.94	29.78	25.92
3	3-1	30.09	27.87	25.92	24.8	30.66	30.91	24.94	28.12	29.05
3	3-1	30.24	27.79	25.92	24.88	30.77	30.81	24.93	28.03	29.26
3	3-2	31.93	28	25.82	24.78	31.68	32.27	24.78	28.28	29.68
3	3-2	32.32	27.94	25.83	24.7	31.6	31.96	24.98	28.32	30.18
3	3-3	30.51	25.52	22.95	21.93	30.63	30.99	24.92	25.62	28.62
3	3-3	30.19	25.5	22.93	21.78	30.5	30.64	24.81	25.88	28.97
7	7-1	32.56	23.92	22.65	20.5	28	27.94	22.25	23.79	25.33
7	7-1	32.36	23.84	22.62	20.17	27.94	27.99	22.48	23.73	24.92
7	7-2	33.81	24.67	23.44	20.9	29.05	29.4	23.43	24.72	26.92
7	7-2	34.14	24.76	23.49	20.9	29.06	29.51	23.39	25.03	26.88
10	10-1	30.93	23.85	21.95	20.88	26.93	27.27	22.11	24.4	23.7
10	10-1	31.23	23.71	22.33	20.94	26.84	27.06	22.24	24.29	23.8
10	10-2	30.68	23.45	21.69	20.54	26.55	26.6	21.83	23.9	23.05
10	10-2	30.61	23.5	21.59	20.47	26.36	26.43	21.93	23.93	23.11
10	10-3	30.55	23.92	22.04	20.88	27.29	27.65	22.55	24.72	24.15
10	10-3	30.59	23.96	22.06	20.91	27.28	27.58	22.7	24.72	23.93
14	14-1
14	14-1
14	14-2	35.68	27.7	27.03	24.52	31.45	31.93	25.27	29.43	29.02
14	14-2	32.96	23.89	26.93	24.51	31.62	31.95	25.27	29.27	29.26
14	14-3	33.02	23.87	22.97	20.65	28.16	27.96	22.97	25.52	25.4
14	14-3	33.19	23.87	22.99	20.68	28.14	27.96	22.85	25.61	24.9
