# Supplementary material for: Genome-wide investigation of the TIFY transcription factors in alfalfa (Medicago sativa L.): identification, analysis, and expression
Source: BMC Plant Biol. 2024 Sep 6;24:840. doi: 10.1186/s12870-024-05378-w (PMC11378388; doi:10.1186/s12870-024-05378-w)
Supplement: Supplementary file 3 — Supplementary Material 3 [file 12870_2024_5378_MOESM3_ESM.xlsx]

## Sheet: drought
drought	TIFY41	TIFY14	TIFY28	TIFY71	TIFY18	TIFY77	TIFY11	TIFY58	actin
0-1						32.42
0-1				29.74
0-2	31.47	27.99	30.93	30.19	34.15	32.46	33.03	28.89	31.96
0-2	31.56	27.92	31.63	29.79	34.47		32.74	29.24	32.45
0-3	31.47		28.82	31.6	31.67	32.47	30.73	23.66	28.49
0-3		25.03	29.87	30.63	32.11	32.42	30.63	25.24	29.06
2-1	31.25	25.74	29.9	28.76	34.24	31.39	31.96	27.78	29.29
2-1		26.36	29.13	28.71	34.99	31.29	31.95	25.53
2-2		27.12	31.75	31.51		31.58	33.68	28.68	29.34
2-2	30.71	28.12	31.99	31.93		31.2	33.93	27.93	32.39
2-3	34.23	29.91	29.93	28.46	33.91		30.64	33.01	31.69
2-3	33.93	29.77	29.62	27.24	34.61		30.73	33.03	31.42
4-1	30.2	28.89	29.94	29.18	30.61	32.21	30.16	29.63	27.37
4-1	30.31	28.29	29.71	28.92	31.68	32.63	30	29.75	28.68
4-2	30.19	28.73	30.58	28.44	31.2	32.14	29.45	29.61	29.05
4-2	30.12	28.74	29.75	28.8	30.59	31.94	29.25	29.53	29.13
4-3		30.94	33.47	27.93			29.77		34.58
4-3		30.7	33.61	27.9			29.84		34.94
8-1	31.41	32.72	31.29	30.12	31.64		30.61	30.85	30.24
8-1	31.55	29.06	31.42	30.29	32.93		30.94	31.11	28.91
8-2	32.93	29.92	30.93	28.94	29.11	28.42	30.7	31.95	29.72
8-2	32.31	29.93	30.68	29.22	28.9	28.27	30.29	32.06	29.98
8-3	32.35	30.19	31.5	29.73	28.64	27.94	30.94	31.97	30.24
8-3	33.06	30.18	31.05	29.42	28.78	28.64	30.73	31.5	30.68
12-1	32.74	29.26	30.57	30.94	28.91	28.08	30.58	29.73	29.25
12-1	32.38	29.08	30.59	30.16	28.68	28.02	30.9	29.77	28.34
12-2	34.77	30.4	31.84	29.63	29.41	28.25	30.46	31.16
12-2	33.8	29.98	31.7	29.62	29.66	28.29	30.67	31.14
12-3	32.28	28.83	29.97	29.46			30.27	29.23	28.61
12-3	32.86	28.7	29.88	29.38			30.17	29.47	28.55
24-1	31.77	28.98	30.18	29.48	27.96	27.27	29.94	29.64	28.66
24-1	31.21	28.85	29.97	29.37	28.21	27.34	30.1	29.65	28.66
24-2	31.18	29.38	30.28	29.61	27.4	27.28	30.22	29.82	29.17
24-2	31.06	29.35	30.2	29.69	27.42	27.3	30.08	29.98	30.48
24-3	32.58	30.58	31.19	29.68			31.04	31.73	30.19
24-3	32.61	30.92	30.83	29.61			30.9	31.37	30.56

## Sheet: salt
time	salt	TIFY41	TIFY14	TIFY28	TIFY71	TIFY18	TIFY77	TIFY11	TIFY58	actin
0	0-1		30.17	27.41	25.63	34.75	34.59	25.74	31.99	32.93
0	0-1		30.21	27.49	25.74	34.6	34.55	25.81	32.3	33.18
0	0-2	33.05	29.95	26.97	26.34	34.1	32.44	25.42	31.24	31.96
0	0-2	32.93	30.28	27.18	25.91	33.89	32.64	25.54	31.75	31.51
0	0-3		31.39	28.94	27.37	34.54	33.93	25.8	32.51	32.73
0	0-3		31.5	29.21	27.37	34.2	33.58	26.43	32.41	32.1
2	2-1	32.61	31.79	30.62	29.88	33.05	31.55	31.17	33.63	32.94
2	2-1	33.03	32.04	30.93	28.73	33.03	31.63	31.34	33.61	33.47
2	2-2		34.89	33.29	30.33	32.95	31.67	32.74
2	2-2		31.88	33.46	31.29			32.86
2	2-3
2	2-3
4	4-1	32.38	29.92	29.93	26.94	32.08	29.39	24.19	26.22	29.76
4	4-1	31.77	29.92	30.1	26.65	32.61	29.85	24.16	26.4	29.94
4	4-2	33.38	31.71	31.11	28	33.28	30.93	25.08	27.55	31.51
4	4-2	32.93	31.53	31.35	27.95	33.59	30.98	25.93	27.53	31.58
4	4-3	32.02	30.39	30.89	27.81	33.05	29.43	24.63	26.77	30.44
4	4-3	32.59	30.22	30.59	27.9	32.38	29.66	25.47	26.98	30.44
8	8-1	34.07	32.33	32.8	29.98	34.93	31.68	26.1	29.66	32.28
8	8-1							26.13		33.47
8	8-2	32.45	30.48	31.42	28.62	34.18	30.58	26.09	27.82	30.87
8	8-2	32.86	30.83	31.06	28.34	32.87	30.67	25.54	26.77	30.81
8	8-3	31.15	29.13	29.69	27.9	31.31	31.55	27.29	29.98	28.32
8	8-3	31.05	29	29.48	28.04	31.5	31.75	28.18	29.9
12	12-1	32.77	31.91	31.94	28.25	33.33	34.12	27.72	32.97	32.85
12	12-1	32.18	31.71	31.69	28.19	33.31	33.97	26.87	32.98
12	12-2	30.61	29.22	29.6	25.28	31.39	32	26.34	30.97	29.79
12	12-2	30.68	29.33	29.78	25.53	31.71	32.18	26.93	30.71
12	12-3	30.8	29.77	30.22	25.74	32.27	31.99	27.52	31.36	29.92
12	12-3	31.96	29.9	30.2	25.89	31.94	32.33	28.77	31.63
24	24-1		31.14	31.4	27.83			30.57	34.9	31.69
24	24-1	30.44	30.86	31.32	27.93	34.44		31.34	34.94
24	24-2		30.9	31.11	27.97	34.77	34.92	26.37	34.43	32.49
24	24-2		30.77	31.14	27.89	34.4	34.25	25.94	33.94	31.99
24	24-3	30.24	28.92	29.23	26.93	31.94	31.5	25.4	30.23	28.15
24	24-3	30.69	28.95	29.04	26.81	31.56	31.45	25.73	30.2	29.3

## Sheet: cold
Time	cold	TIFY41	TIFY14	TIFY28	TIFY71	TIFY18	TIFY77	TIFY11	TIFY58	actin
0	0-1	31.05	24.92	26.01	21.64	28.17	28.66	24.44	25.64	22.75
0	0-1	30.93	24.97	26.94	21.59	28.46	28.79	24.58	25.7	22.72
0	0-2	30.96	24.91	26.13	21.44	27.58	28.9	24.33	25.7	22.78
0	0-2	31.15	24.66	26.09	21.94	28.01	28.72	24.26	25.67	23.24
0	0-3	32.49	26.1	27.28	22.47	29.64	30.97	25.08	26.95	24.34
0	0-3	31.86	26.49	27.57	22.36	29.53	29.95	25.49	27.73	24.59
2	2-1	30.84	23.87	21.7	20.91	27.4	28.67	22.23	25.77	22.4
2	2-1	30.76	24.34	22.3	20.98	27.45	27.82	22.43	26.17	22.61
2	2-2	31.28	24.22	22.28	21.55	27.69	27.9	22.32	26.38	22.93
2	2-2	31.32	24.56	22.43	21.19	27.93	28.48	22.94	26.61	22.32
2	2-3	30.12	23.93	21.78	20.64	26.3	25.74	22.09	25.48	21.91
2	2-3	30.06	23.9	21.93	20.88	26.56	25.58	22.07	25.24	21.93
6	6-1	30.61	22.89	22.28	19.69	26.28	25.47	21.6	23.61	21.85
6	6-1	30.23	22.93	22.23	19.71	26.2	25.8	21.14	23.95	21.85
6	6-2	30.32	22.45	21.97	19.47	25.72	24.89	21.14	23.32	21.28
6	6-2	30.1	22.47	21.89	19.42	25.69	24.95	21.08	23.48	21.38
6	6-3		26.88	26.35	23.75	30.3	29.61	23.93	28.35	25.75
6	6-3		26.69	26.42	23.77	30.55	29.7	23.85	27.66	25.78
12	12-1	28.96	23.72	23.33	19.92	26.93	25.71	21.97	25.2	21.51
12	12-1	28.96	23.69	23.33	19.94	26.93	25.72	22.07	25.27	21.47
12	12-2	28.93	29.93	23.77	20.22	27.3	25.72	22.52	25.91	21.42
12	12-2	29.11	23.86	23.86	20.18	26.93	25.43	22.42	25.62	21.63
12	12-3	29.41	23.95	23.88	20.06	27.3	25.94	22.45	25.7	21.8
12	12-3	29.45	23.93	23.75	20.04	27.26	25.91	22.53	25.54	21.87
24	24-1	30.75	25.75	23.94	21.08	28.96	26.98	23.93	27.48	23.54
24	24-1	30.66	25.61	23.97	20.97	28.73	26.98	23.63	27.72	23.59
24	24-2	29.54	24.29	22.67	19.89	27.18	24.93	22.46	25.94	21.8
24	24-2	29.34	24.46	22.93	19.94	27.29	23.09	20.63	24.09	21.59
24	24-3	27.61	22.67	21.12	18.72	25.58	23.44	20.64	24.35	21.93
24	24-3	27.98	22.87	21.6	17.77	26.59	23.15	20.74	24.22	22.22
48	48-1	29.9	26.27	27.93	21.95	26.81	23.82	23.94	28.94	20.52
48	48-1	29.65	26.07	27.72	21.54	26.93	23.82	22.2	27.01	20.82
48	48-2	30.85	26.92	28.25	21.94	27.8	24.95	22.69	27.85	21.8
48	48-2	30.88	26.93	28.36	22.25	27.71	24.94	23.5	28.07	22.23
48	48-3	30.01	26.44	27.51	21.37	26.75	23.74	22.41	27.18	20.47
48	48-3	29.94	26.43	27.4	21.43	26.83	23.85	22.17	27.08	20.87
