# Supplementary material for: Genome-wide investigation of the TIFY transcription factors in alfalfa (Medicago sativa L.): identification, analysis, and expression
Source: BMC Plant Biol. 2024 Sep 6;24:840. doi: 10.1186/s12870-024-05378-w (PMC11378388; doi:10.1186/s12870-024-05378-w)
Supplement: Supplementary file 4 — Supplementary Material 4 [file 12870_2024_5378_MOESM4_ESM.xlsx]

## Sheet: JA
Time		TIFY41	TIFY14	TIFY28	TIFY71	TIFY18	TIFY77	TIFY11	TIFY58	actin
0	0-1	31.05	24.92	26.01	21.64	28.17	28.66	24.44	25.64	22.75
0	0-1	30.93	24.97	26.94	21.59	28.46	28.79	24.58	25.7	22.72
0	0-2	30.96	24.91	26.13	21.44	27.58	28.9	24.33	25.7	22.78
0	0-2	31.15	24.66	26.09	21.94	28.01	28.72	24.26	25.67	23.24
0	0-3	32.49	26.1	27.28	22.47	29.64	30.97	25.08	26.95	24.34
0	0-3	31.86	26.49	27.57	22.36	29.53	29.95	25.49	27.73	24.59
1	1-1	28.69	25.98	24.63	24.25	28.13	26.62	23.62	27.71	24.31
1	1-1	28.42	26.12	24.61	22.63	28.07	26.48	26.58	27.07
1	1-2	27.43	24.83	23.63	22.66	26.6	25.25	23.14	25.17	25.12
1	1-2	28.77	26.44	25.53	22.94	28.93	27.18	24.87	27.93
1	1-3	29.39	27.93	27.07	25.4	30.18	28.84	24.86	28.93	26.45
1	1-3	29.39	27.93	27.29	25.59	30.15	29.12	25.68	29.52
3	3-1	28.69	27.88	26.83	24.76	29.86	27.69	25.93	28.75	25.03
3	3-1	28.93	28.62	27.95	24.83	30.94		25.43	28.75
3	3-2	30.88	28.41	28.51	26.6	30.43	31.11	26.93	29.97	27.74
3	3-2	30.58	28.27	28.51	26.86	30.59	31.45	27.21	28.97	27.77
3	3-3	30.3	28.41	27.97	25.94	30.27	31.11	27.08	29.14	27.77
3	3-3	30.59	28.65	27.97	25.7	30.26	31.33	27.44	29.94	27.82
6	6-1	30.69	29.66	27.94	28.22	29.97	30.68	27.21	30.19	28.83
6	6-1	30.46	29.27	28.01	28.38	29.82	30.95	27.25	29.85	28.93
6	6-2	30.35	29.06	27.43	25.25	29.46	30.17	27.2	30.38	28.69
6	6-2	29.94	28.97	27.35	25.24	29.43	29.85	26.73	29.2	28.81
6	6-3	30.19	28.4	28.04	25.83	29.82	30.38	26.92	28.93	28.37
6	6-3	30.25	29.93	27.95	25.93	29.93	30.55	27.05	29.65	28.69
12	12-1	29.66	28.77	28.32	26.94	29.47	30.41	25.59	30.46	28.11
12	12-1	29.76	30.98	28.36	26.8	29.65	30.12	25.38	30.95	28.14
12	12-2	30.68	29.06	29.06	26.38	30.09	31.18	25.31	30.76	27.8
12	12-2	30.84	29.79	28.96	26.2	29.04	31.18	25.76	30.75	27.85
12	12-3	31.63	31.38	30.04	27.03	30.94	32.3	25.12	32.02	28.65
12	12-3	31.9	30.95	30.94	26.98	31.3	32.53	25.33	32.18	28.85
24	24-1	30.93	30.62	28.37	25.11	27.93	29.95	24.93	33.17	24.56
24	24-1	31.31	30.7	28.48	25.19	28.04	29.73	25.29	32.85	24.93
24	24-2	30.46	29.06	26.96	24.04	25.87	27.02	24.68	33.87	20.69
24	24-2	30.64	29.38	27.19	23.98	25.8	26.86	24.36	33.62	20.94
24	24-3	27.91	29.78	27.24	24.79	23.96	23.96	24.11	31.14	18.85
24	24-3	28.12	29.6	27.49	24.72	23.62	23.95	23.98	31.15	18.72

## Sheet: SA
Time		TIFY41	TIFY14	TIFY28	TIFY71	TIFY18	TIFY77	TIFY11	TIFY58	actin
0	0-1	31.05	24.92	26.01	21.64	28.17	28.66	24.44	25.64	22.75
0	0-1	30.93	24.97	26.94	21.59	28.46	28.79	24.58	25.7	22.72
0	0-2	30.96	24.91	26.13	21.44	27.58	28.9	24.33	25.7	22.78
0	0-2	31.15	24.66	26.09	21.94	28.01	28.72	24.26	25.67	23.24
0	0-3	32.49	26.1	27.28	22.47	29.64	30.97	25.08	26.95	24.34
0	0-3	31.86	26.49	27.57	22.36	29.53	29.95	25.49	27.73	24.59
1	1-1	32.26	28.45	26.29	21.98	31.77	33.13	25.63	30.23	29.73
1	1-1		28.72	26.66	22.33	31.93	33.36	25.81	30.54	29.92
1	1-2	33.54	28.92	24.69	22.14	31.8	34.9			28.79
1	1-2	33.65	28.76	25.62	21.86	26.34	32.89			28.97
1	1-3	33.18	28.71	26.13	22.29		34.19			29.86
1	1-3		29.91	25.89	22.78		34.66		28.4	29.92
3	3-1	31.99	25.95	20.52	19.28	25.36		24.66	25.1
3	3-1	32.55	25.75	20.94	19.49		28.63	23.63	25.78	26.93
3	3-2	32.59	25.6	20.88	19.4	27.92	29.28	24.56	25.91	27.39
3	3-2	33.08	26.23			28.7	30.25	24.55	25.85	28.14
3	3-3		29.29	22.42		29.88		27.81	28.89	31.23
3	3-3		30.33		22.92	29.69		27.93	29.48	32.48
6	6-1	33.92	31.19	28.85	25.25					26.21
6	6-1	34.52	31.37	28.93	25.38	29.86	31.85	24.94	31.25	25.06
6	6-2	31.76	27.98	25.49	21.97	26.23	27.91	23.77	28.47	21.96
6	6-2	31.8	27.73	25.56	21.85	25.99	27.14	24.08	28.1	23.57
6	6-3	32.92	28.97	25.52	23.21	27.25	29.59	24.25	29.58	23.19
6	6-3	33.26	29.32	26.4	23.11	25.16	29.81	24.38	29.62	24.49
12	12-1	33.9	29.16	23.97	23.19	25.51	29.31	24.46	29.74	23.85
12	12-1	33.74	29.09	24.95	22.67	26.11	28.28	25.78	29.57
12	12-2	30.94	25.93	22.88	20.93	25.47	27.53	22.65	26.24	22.7
12	12-2	31.53	25.92	23.48	20.83	25.65	27.95	27.23		22.37
12	12-3	34.18	29.69	26.11	23.5	29.12	28.93	24.54	29.94	26.51
12	12-3	34.6	29.57	25.94	23.56	29.12	29.15	24.58	30.46	26.64
24	24-1	33.73	26.75	23.42	21.47	29.21	30.29	23	28.23	27.57
24	24-1	33.63	26.92	23.24	21.94	29.12	30.08	23.3	28.51	27.54
24	24-2		28.57	25.32	23.23	30.92	32.42	24.43	30.49	29.47
24	24-2		28.77	25.24	23.28	30.92	32.14	24.76	30.65	28.93
24	24-3	33.91	26.73	23.3	21.28	28.92	30.03	23.04	27.86	27.36
24	24-3	33.68	26.59	23.15	21.37	28.97	29.99	22.76	27.79	27.42

## Sheet: ABA
Time		TIFY41	TIFY14	TIFY28	TIFY71	TIFY18	TIFY77	TIFY11	TIFY58	actin
0	0-1	31.05	24.92	26.01	21.64	28.17	28.66	24.44	25.64	22.75
0	0-1	30.93	24.97	26.94	21.59	28.46	28.79	24.58	25.7	22.72
0	0-2	30.96	24.91	26.13	21.44	27.58	28.9	24.33	25.7	22.78
0	0-2	31.15	24.66	26.09	21.94	28.01	28.72	24.26	25.67	23.24
0	0-3	32.49	26.1	27.28	22.47	29.64	30.97	25.08	26.95	24.34
0	0-3	31.86	26.49	27.57	22.36	29.53	29.95	25.49	27.73	24.59
1	1-1	29.4	30.22	29.93	29.96	28.67	28.88	24.75	30.02	26.49
1	1-1	29.67	30.78	30.03	29.97	28.58	28.11	24.53	29.93	26.76
1	1-2	31.54	29.45	29.14	28.67	30.69	30.94	24.29	29.69	28.81
1	1-2	31.93	30.2	29.24	28.69	30.69	30.69	23.83	29.36	28.83
1	1-3	31.4	29.92	29.04	29.13	32.41	31.14	24.31	29.97	28.86
1	1-3	31.66	30.08	29.24	29.22	30.84	31.09	24.21	29.62	28.86
3	3-1	31.66	30.94	29.94	29.64	30.93	32.58	24.2	31.46	29.97
3	3-1	31.47	30.99	29.96	29.54	32.7	32.14	24.42	31.46	29.94
3	3-2	31.7	30.66	30.41	29.9	32.87	32.47	24.21	31.95	30.02
3	3-2	31.62	31.05	30.39	29.93	32.97	32.3	23.97	31.89	30.28
3	3-3	30.45	30.22	29.43	29.21	31.97	31.52	24.22	30.99	28.93
3	3-3	30.66	30.13	29.44	28.93	32.35	31.71	23.93	30.45	29.22
6	6-1	30.65	30.27	30.34	29.72	30.79	29.37	24.34	31.92	26.45
6	6-1	30.86	30.01	30.38	29.65	31.19	29.21	24.14	31.96	22.57
6	6-2	33.2	30.1	30.67	30.08	30.98	29.2	24.28	32.49	25.57
6	6-2	29.83	30.26	30.68	29.93	31.45	29.24	23.93	31.98
6	6-3	30.34	30.24	29.93	35.6	30.95	28.97	24.16	31.75	25.29
6	6-3	30.33	30.11	29.83	29.97	33.97	37	24.08	31.98
12	12-1	34.83	35.22	34.81			34.14	24.11		26.92
12	12-1			34.5	32.21			24.16
12	12-2	30.64	29.96	29.31	29.98	30.84	29.39	24.3	31.35	24.64
12	12-2			30.51				24.19
12	12-3	30.59	29.94	29.39	28.97	31.46	31.48	27.45	30.94
12	12-3	30.75	30.37	29.35	29.08	31.56	31.87	26.94	30.54
24	24-1	29.69	28.16	27.45	27.4	29.68	29.06	26.3	28.94	27.72
24	24-1	29.84	28.16	27.45	27.76	29.48	28.97	26.12	28.99	27.78
24	24-2	29.99	29.48	28.59	28.29	30.52	29.81	27.21	29.52	28.2
24	24-2	30.26	29.55	28.62	28.38	30.38	29.62	26.47	29.76	28.27
24	24-3	31.56	30.69	29.94	29.69	32.67	31.93	27.57	31.11	29.89
24	24-3	31.97	31.54	30.25	29.95	32.07	31.67	26.85	31.36	29.78
