# Supplementary material for: Genome-wide investigation of the TIFY transcription factors in alfalfa (Medicago sativa L.): identification, analysis, and expression
Source: BMC Plant Biol. 2024 Sep 6;24:840. doi: 10.1186/s12870-024-05378-w (PMC11378388; doi:10.1186/s12870-024-05378-w)
Supplement: Supplementary file 5 — Supplementary Material 5 [file 12870_2024_5378_MOESM5_ESM.xlsx]

## Sheet: Sheet1
gene name	Primer
	Forward primer	Reverse primer
MsTIFY11	CAAGCGCTGAAGAAAACCCC	GGCTTGGTTTCCTTGTTCGG
MsTIFY14	AACCTTCACAACGCATGCAC	TTCGGTGTCACGTTTGTGGG
MsTIFY18	CCTGAGAAGGCTAAGGCAATCA	GCAATGGTGAGGGATAGGGT
MsTIFY28	AGAAGGAAGAGGCTAGATGTGC	TGGTGGAAAAGTCCATGATGTCT
MsTIFY41	GCGTGAAGTACCTCCAACCA	TAATCTCCGAGGGACGCTGA
MsTIFY58	CATGGAGGAAAGCCCAATGC	GACCCTCTCGGTGTCTTCAC
MsTIFY71	AAAGCCTCGCTTCATCGGTT	TGATTTTGCACCCACAAGCC
MsTIFY77	GCGGTACATCCGCTCCTAAA	GTGCTGTAACCGGTGATCCA
