# Supplementary material for: Genome-wide investigation of the TIFY transcription factors in alfalfa (Medicago sativa L.): identification, analysis, and expression
Source: BMC Plant Biol. 2024 Sep 6;24:840. doi: 10.1186/s12870-024-05378-w (PMC11378388; doi:10.1186/s12870-024-05378-w)
Supplement: Supplementary file 7 — Supplementary Material 7 [file 12870_2024_5378_MOESM7_ESM.xlsx]

## Sheet: At.TIFY
Arabidopsis_thaliana											oldname	rename	Synonyms
AT3G43440	95.1	2.7e-27	2	2.3	0.1	pep	chromosome:TAIR10:3:15367546:15370157:1	gene:AT3G43440	transcript:AT3G43440.1		AT3G43440.1	AtTIFY3A	JAZ11	JAZ
AT3G17860	65.6	4.6e-18	1	1.4	0	pep	chromosome:TAIR10:3:6120029:6123012:1	gene:AT3G17860	transcript:AT3G17860.3		AT3G17860.3	AtTIFY6B	JAZ3	JAZ
AT1G74950	62.6	4e-17	1	1.3	0	pep	chromosome:TAIR10:1:28148574:28150444:-1	gene:AT1G74950	transcript:AT1G74950.2		AT1G74950.2	AtTIFY10B	JAZ2	JAZ
AT1G19180	59.1	4.9e-16	1	1.5	0.1	pep	chromosome:TAIR10:1:6622114:6623620:1	gene:AT1G19180	transcript:AT1G19180.2		AT1G19180.2	AtTIFY10A	JAZ1	JAZ
AT1G72450	58.7	6.5e-16	1	1.4	0	pep	chromosome:TAIR10:1:27274065:27276317:-1	gene:AT1G72450	transcript:AT1G72450.2		AT1G72450.2	AtTIFY11B	JAZ6	JAZ
AT1G17380	58.4	8.4e-16	1	1.7	0	pep	chromosome:TAIR10:1:5955483:5957255:-1	gene:AT1G17380	transcript:AT1G17380.3		AT1G17380.3	AtTIFY11A	JAZ5	JAZ
AT1G70700	56.8	2.5e-15	1	1.4	0	pep	chromosome:TAIR10:1:26654768:26657064:1	gene:AT1G70700	transcript:AT1G70700.2		AT1G70700.2	AtTIFY7	JAZ9	JAZ
AT4G14720	56.6	3e-15	1	1.4	0	pep	chromosome:TAIR10:4:8431973:8435105:-1	gene:AT4G14720	transcript:AT4G14720.1		AT4G14720.1	AtTIFY4B	PPD2	PPD
AT1G48500	56.4	3.4e-15	1	1.5	0.1	pep	chromosome:TAIR10:1:17932600:17934662:1	gene:AT1G48500	transcript:AT1G48500.3		AT1G48500.3	AtTIFY6A	JAZ4	JAZ
AT4G14713	55.9	5e-15	1	1.5	0	pep	chromosome:TAIR10:4:8426710:8429681:-1	gene:AT4G14713	transcript:AT4G14713.4		AT4G14713.4	AtTIFY4A	PPD1	PPD
AT4G32570	54.7	1.2e-14	1	1.3	0.1	pep	chromosome:TAIR10:4:15716666:15718858:-1	gene:AT4G32570	transcript:AT4G32570.2		AT4G32570.2	AtTIFY8		TIFY
AT5G20900	53.3	3.3e-14	1	1.3	0	pep	chromosome:TAIR10:5:7090704:7092539:1	gene:AT5G20900	transcript:AT5G20900.1		AT5G20900.1	AtTIFY3B	JAZ12	JAZ
AT2G34600	47.3	2.5e-12	1	1.2	0	pep	chromosome:TAIR10:2:14573030:14573952:1	gene:AT2G34600	transcript:AT2G34600.1		AT2G34600.1	AtTIFY5B	JAZ7	JAZ
AT3G21175	47.2	2.6e-12	1	1.4	0	pep	chromosome:TAIR10:3:7422036:7424156:1	gene:AT3G21175	transcript:AT3G21175.3		AT3G21175.3	AtTIFY2B	ZML1 GATA24	ZML
AT4G24470	46.8	3.4e-12	1	1.5	0	pep	chromosome:TAIR10:4:12645544:12647985:1	gene:AT4G24470	transcript:AT4G24470.1		AT4G24470.1	AtTIFY1	ZIM GATA25	ZML
AT1G30135	46.6	3.9e-12	1	1.2	0	pep	chromosome:TAIR10:1:10596352:10597341:1	gene:AT1G30135	transcript:AT1G30135.1		AT1G30135.1	AtTIFY5A	JAZ8	JAZ
AT1G51600	43.5	3.6e-11	1	1.4	0	pep	chromosome:TAIR10:1:19132221:19135630:1	gene:AT1G51600	transcript:AT1G51600.1		AT1G51600.1	AtTIFY2A	ZML2 GATA28	ZML
AT5G13220	40.3	3.7e-10	1	1.4	0	pep	chromosome:TAIR10:5:4218828:4220992:1	gene:AT5G13220	transcript:AT5G13220.4		AT5G13220.4	AtTIFY9	JAS1, JAZ10	JAZ

## Sheet: Os.TIFY
Oryza_sativa											oldname	rename	Synonyms
Os04t0653000-01	70.2	1.5e-19	1	1.5	0	pep	chromosome:IRGSP-1.0:4:33306468:33310169:1	gene:Os04g0653000	transcript:Os04t0653000-01		Os04t0653000-01	OsTIFY3	JAZ1
Os03t0402800-02	68	7.1e-19	1	1.3	0	pep	chromosome:IRGSP-1.0:3:16407695:16408985:-1	gene:Os03g0402800	transcript:Os03t0402800-02		Os03t0402800-02	OsTIFY10A	JAZ6
Os07t0615200-01	62	5.4e-17	1	1.6	0	pep	chromosome:IRGSP-1.0:7:25348060:25350242:1	gene:Os07g0615200	transcript:Os07t0615200-01		Os07t0615200-01	OsTIFY10B	JAZ7
Os03t0180900-01	61.3	9e-17	1	1.4	0	pep	chromosome:IRGSP-1.0:3:4236724:4238058:1	gene:Os03g0180900	transcript:Os03t0180900-01		Os03t0180900-01	OsTIFY11C	JAZ11
Os03t0181100-01	60.5	1.6e-16	1	1.5	0.1	pep	chromosome:IRGSP-1.0:3:4248884:4249820:1	gene:Os03g0181100	transcript:Os03t0181100-01		Os03t0181100-01	OsTIFY11B	JAZ10
Os09t0401300-02	59.2	3.9e-16	1	1.7	0.1	pep	chromosome:IRGSP-1.0:9:14056118:14059595:-1	gene:Os09g0401300	transcript:Os09t0401300-02		Os09t0401300-02	OsTIFY6B	JAZ4
Os08t0428400-01	57.6	1.2e-15	1	1.8	0	pep	chromosome:IRGSP-1.0:8:20625115:20627940:-1	gene:Os08g0428400	transcript:Os08t0428400-01		Os08t0428400-01	OsTIFY6A	JAZ3
Os10t0392400-01	57.5	1.4e-15	1	1.4	0	pep	chromosome:IRGSP-1.0:10:13069770:13070894:-1	gene:Os10g0392400	transcript:Os10t0392400-01		Os10t0392400-01	OsTIFY11D	JAZ12
Os04t0395800-01	54.5	1.2e-14	1	1.3	0.1	pep	chromosome:IRGSP-1.0:4:19492605:19497140:1	gene:Os04g0395800	transcript:Os04t0395800-01		Os04t0395800-01	OsTIFY9	JAZ5
Os10t0391400-01	54.2	1.5e-14	1	1.3	0	pep	chromosome:IRGSP-1.0:10:13031180:13032006:-1	gene:Os10g0391400	transcript:Os10t0391400-01		Os10t0391400-01	OsTIFY11E	JAZ13
Os06t0698900-01	50.1	2.8e-13	1	1.6	0	pep	chromosome:IRGSP-1.0:6:29366039:29370366:-1	gene:Os06g0698900	transcript:Os06t0698900-01		Os06t0698900-01	OsTIFY2B	GATA20	ZML
Os09t0439200-01	49.9	3.3e-13	1	1.4	0.1	pep	chromosome:IRGSP-1.0:9:16273522:16275268:-1	gene:Os09g0439200	transcript:Os09t0439200-01		Os09t0439200-01	OsTIFY10C	JAZ8
Os03t0684000-01	48.9	6.7e-13	2	2.2	0	pep	chromosome:IRGSP-1.0:3:27269707:27274116:-1	gene:Os03g0684000	transcript:Os03t0684000-01		Os03t0684000-01	OsTIFY1A	GATA18	ZML
Os03t0734900-00	48.3	1.1e-12	1	1.5	0.1	pep	chromosome:IRGSP-1.0:3:30094435:30099093:-1	gene:Os03g0734900	transcript:Os03t0734900-00		Os03t0734900-00	OsTIFY1B	GATA19	ZML
Os03t0180800-01	46.1	5.2e-12	2	1.8	0.1	pep	chromosome:IRGSP-1.0:3:4232004:4233038:-1	gene:Os03g0180800	transcript:Os03t0180800-01		Os03t0180800-01	OsTIFY11A	JAZ9
Os07t0153000-00	42.8	5.3e-11	1	1.4	0	pep	chromosome:IRGSP-1.0:7:2801920:2803989:-1	gene:Os07g0153000	transcript:Os07t0153000-00		Os07t0153000-00	OsTIFY5	JAZ2
Os02t0148500-01	40.4	3e-10	1	1.4	0	pep	chromosome:IRGSP-1.0:2:2664442:2668161:1	gene:Os02g0148500	transcript:Os02t0148500-01		Os02t0148500-01	OsTIFY2A	GATA17	ZML
Os02t0732400-01	30.1	5e-07	1	1.4	0	pep	chromosome:IRGSP-1.0:2:30528645:30530536:1	gene:Os02g0732400	transcript:Os02t0732400-01		Os02t0732400-01	OsTIFY8		TIFY
Os03t0396500-00	28.7	1.3e-06	1	1.4	0	pep	chromosome:IRGSP-1.0:3:16025189:16025924:-1	gene:Os03g0396500	transcript:Os03t0396500-00		Os03t0396500-00	OsTIFY11G	JAZ15
Os10t0391801-00	23.9	4.3e-05	1	1.4	0	pep	chromosome:IRGSP-1.0:10:13042892:13043581:-1	gene:Os10g0391801	transcript:Os10t0391801-00		Os10t0391801-00	OsTIFY11F	JAZ14

## Sheet: Pp.TIFY
Physcomitrium_patens											oldname	rename
Pp3c1_40750V3.5	49.9	6.7e-13	1	1.3	0	pep	chromosome:Phypa_V3:1:28461302:28465452:-1	gene:Pp3c1_40750	transcript:Pp3c1_40750V3.5		Pp3c1_40750V3.5	PpTIFY1
Pp3c2_590V3.1	54.2	3e-14	1	1.5	0	pep	chromosome:Phypa_V3:2:226405:232087:1	gene:Pp3c2_590	transcript:Pp3c2_590V3.1		Pp3c2_590V3.1	PpTIFY2
Pp3c5_11730V3.1	55.3	1.4e-14	1	1.3	0.1	pep	chromosome:Phypa_V3:5:8250227:8254067:1	gene:Pp3c5_11730	transcript:Pp3c5_11730V3.1		Pp3c5_11730V3.1	PpTIFY3
Pp3c5_11800V3.2	54.1	3.2e-14	1	1.5	0.1	pep	chromosome:Phypa_V3:5:8294227:8298070:-1	gene:Pp3c5_11800	transcript:Pp3c5_11800V3.2		Pp3c5_11800V3.2	PpTIFY4
Pp3c6_23650V3.1	57.1	3.8e-15	1	1.4	0.2	pep	chromosome:Phypa_V3:6:15389498:15393719:1	gene:Pp3c6_23650	transcript:Pp3c6_23650V3.1		Pp3c6_23650V3.1	PpTIFY5
Pp3c6_23656V3.1	52	1.5e-13	1	1.4	0.3	pep	chromosome:Phypa_V3:6:15394232:15397845:-1	gene:Pp3c6_23656	transcript:Pp3c6_23656V3.1		Pp3c6_23656V3.1	PpTIFY6
Pp3c9_11330V3.1	48.8	1.4e-12	1	1.7	0	pep	chromosome:Phypa_V3:9:7602752:7606661:1	gene:Pp3c9_11330	transcript:Pp3c9_11330V3.1		Pp3c9_11330V3.1	PpTIFY7
Pp3c14_24090V3.1	53.9	3.9e-14	1	1.3	0	pep	chromosome:Phypa_V3:14:15424505:15429976:-1	gene:Pp3c14_24090	transcript:Pp3c14_24090V3.1		Pp3c14_24090V3.1	PpTIFY8
Pp3c15_11620V3.1	39.8	9.4e-10	1	1.5	0	pep	chromosome:Phypa_V3:15:7763294:7767794:-1	gene:Pp3c15_11620	transcript:Pp3c15_11620V3.1		Pp3c15_11620V3.1	PpTIFY9
Pp3c16_13450V3.4	42.5	1.4e-10	1	1.4	0	pep	chromosome:Phypa_V3:16:8531414:8534904:1	gene:Pp3c16_13450	transcript:Pp3c16_13450V3.4		Pp3c16_13450V3.4	PpTIFY10
Pp3c16_13490V3.1	63.6	3.6e-17	1	1.5	0.2	pep	chromosome:Phypa_V3:16:8542419:8545813:-1	gene:Pp3c16_13490	transcript:Pp3c16_13490V3.1		Pp3c16_13490V3.1	PpTIFY11
Pp3c17_23200V3.1	52.3	1.2e-13	1	1.3	0	pep	chromosome:Phypa_V3:17:15148594:15153807:-1	gene:Pp3c17_23200	transcript:Pp3c17_23200V3.1		Pp3c17_23200V3.1	PpTIFY12
Pp3c19_8700V3.1	60.8	2.6e-16	1	1.5	0	pep	chromosome:Phypa_V3:19:5367909:5373632:-1	gene:Pp3c19_8700	transcript:Pp3c19_8700V3.1		Pp3c19_8700V3.1	PpTIFY13
Pp3c22_12420V3.1	60.4	3.5e-16	1	1.4	0	pep	chromosome:Phypa_V3:22:8092870:8098969:-1	gene:Pp3c22_12420	transcript:Pp3c22_12420V3.1		Pp3c22_12420V3.1	PpTIFY14
Pp3c25_6300V3.1	53	7.2e-14	1	1.4	0.2	pep	chromosome:Phypa_V3:25:4182102:4186005:1	gene:Pp3c25_6300	transcript:Pp3c25_6300V3.1		Pp3c25_6300V3.1	PpTIFY15
Pp3c25_6330V3.1	61.7	1.4e-16	1	1.4	0.1	pep	chromosome:Phypa_V3:25:4189826:4194249:-1	gene:Pp3c25_6330	transcript:Pp3c25_6330V3.1		Pp3c25_6330V3.1	PpTIFY16

## Sheet: Sm.TIFY
Selaginella moellendorffii											oldname	rename
EFJ35005	58.7	4.8e-16	2	2	1	pep	supercontig:v1.0:GL377569:3858689:3860296:-1	gene:SELMODRAFT_406091	transcript:EFJ35005		EFJ35005	SmTIFY1
EFJ32873	54.2	1.2e-14	1	1.4	0.3	pep	supercontig:v1.0:GL377571:487147:488871:1	gene:SELMODRAFT_439249	transcript:EFJ32873		EFJ32873	SmTIFY2
EFJ29913	37.5	2.1e-09	1	1.3	0	pep	supercontig:v1.0:GL377576:1830993:1832294:1	gene:SELMODRAFT_409922	transcript:EFJ29913		EFJ29913	SmTIFY3
EFJ25137	37.5	2.1e-09	1	1.3	0	pep	supercontig:v1.0:GL377588:1907337:1909080:-1	gene:SELMODRAFT_442360	transcript:EFJ25137		EFJ25137	SmTIFY4
EFJ24470	62.5	3.1e-17	2	1.7	0.2	pep	supercontig:v1.0:GL377589:853439:855151:1	gene:SELMODRAFT_414587	transcript:EFJ24470		EFJ24470	SmTIFY5
EFJ23816	57.6	1e-15	1	1.7	0	pep	supercontig:v1.0:GL377591:1522966:1523945:1	gene:SELMODRAFT_415314	transcript:EFJ23816		EFJ23816	SmTIFY6
EFJ21455	57.4	1.2e-15	1	1.6	0	pep	supercontig:v1.0:GL377599:1693891:1694871:1	gene:SELMODRAFT_417504	transcript:EFJ21455		EFJ21455	SmTIFY7
EFJ20156	47.1	2e-12	1	1.3	0	pep	supercontig:v1.0:GL377603:1276424:1278453:1	gene:SELMODRAFT_177195	transcript:EFJ20156		EFJ20156	SmTIFY8
EFJ19589	56.9	1.7e-15	2	2.1	0	pep	supercontig:v1.0:GL377605:763975:766040:1	gene:SELMODRAFT_418969	transcript:EFJ19589		EFJ19589	SmTIFY9
EFJ16517	50.7	1.6e-13	1	1.5	0	pep	supercontig:v1.0:GL377618:595936:597737:1	gene:SELMODRAFT_445144	transcript:EFJ16517		EFJ16517	SmTIFY10
EFJ14588	54.2	1.2e-14	1	1.4	0.3	pep	supercontig:v1.0:GL377627:892275:893427:-1	gene:SELMODRAFT_423661	transcript:EFJ14588		EFJ14588	SmTIFY11
EFJ14282	47.1	2e-12	1	1.3	0	pep	supercontig:v1.0:GL377628:1106415:1107817:1	gene:SELMODRAFT_423855	transcript:EFJ14282		EFJ14282	SmTIFY12
EFJ13196	62.4	3.3e-17	2	1.7	0.2	pep	supercontig:v1.0:GL377634:391357:393070:1	gene:SELMODRAFT_424670	transcript:EFJ13196		EFJ13196	SmTIFY13
EFJ10751	34.4	1.9e-08	1	1.5	0.1	pep	supercontig:v1.0:GL377652:692177:696839:-1	gene:SELMODRAFT_427019	transcript:EFJ10751		EFJ10751	SmTIFY14
EFJ10347	56.9	1.7e-15	2	2.1	0	pep	supercontig:v1.0:GL377654:728923:730988:1	gene:SELMODRAFT_427305	transcript:EFJ10347		EFJ10347	SmTIFY15
EFJ09350	58.5	5.4e-16	2	1.9	1	pep	supercontig:v1.0:GL377663:154013:155618:1	gene:SELMODRAFT_428063	transcript:EFJ09350		EFJ09350	SmTIFY16
EFJ09252	51.5	8.6e-14	2	1.9	1.3	pep	supercontig:v1.0:GL377665:571220:572341:-1	gene:SELMODRAFT_447809	transcript:EFJ09252		EFJ09252	SmTIFY17
EFJ07548	36.2	5.3e-09	1	1.5	0.1	pep	supercontig:v1.0:GL377684:167956:169904:-1	gene:SELMODRAFT_448406	transcript:EFJ07548		EFJ07548	SmTIFY18
EFJ05254	38.7	8.4e-10	2	2.7	3.5	pep	supercontig:v1.0:GL377731:39299:40453:1	gene:SELMODRAFT_449199	transcript:EFJ05254		EFJ05254	SmTIFY19

## Sheet: Mt.TIFY
Medicago trunculata											oldname	rename
KEH40584	58.2	1.1e-15	1	1.5	0.1	pep	chromosome:MedtrA17_4.0:1:11243460:11247525:-1	gene:MTR_1g031930	transcript:KEH40584		KEH40584	MtTIFY1
AES60644	29.5	1.1e-06	1	1.4	0.1	pep	chromosome:MedtrA17_4.0:1:26902007:26903357:1	gene:MTR_1g061610	transcript:AES60644		AES60644	MtTIFY2
KEH43802	58.3	1.1e-15	1	1.7	0	pep	chromosome:MedtrA17_4.0:1:46509947:46513617:-1	gene:MTR_1g102900	transcript:KEH43802		KEH43802	MtTIFY3
KEH37031	59.5	4.3e-16	1	1.6	0	pep	chromosome:MedtrA17_4.0:2:10914443:10915506:-1	gene:MTR_2g029260	transcript:KEH37031		KEH37031	MtTIFY4
AES65605	61.1	1.4e-16	1	1.4	0.3	pep	chromosome:MedtrA17_4.0:2:18686325:18688824:1	gene:MTR_2g042900	transcript:AES65605		AES65605	MtTIFY5
AES65641	59.1	5.8e-16	1	1.4	0	pep	chromosome:MedtrA17_4.0:2:19530152:19532253:1	gene:MTR_2g044910	transcript:AES65641		AES65641	MtTIFY6
AES64155	47.3	3e-12	1	1.3	0	pep	chromosome:MedtrA17_4.0:2:6199802:6202674:-1	gene:MTR_2g019190	transcript:AES64155		AES64155	MtTIFY7
AES73138	35.6	1.3e-08	1	1.3	0	pep	chromosome:MedtrA17_4.0:3:45916495:45925626:-1	gene:MTR_3g100040	transcript:AES73138		AES73138	MtTIFY8
AES73139	48.7	1e-12	1	1.5	0	pep	chromosome:MedtrA17_4.0:3:45928756:45934504:-1	gene:MTR_3g100050	transcript:AES73139		AES73139	MtTIFY9
AES73715	53.2	4.1e-14	1	1.5	0.1	pep	chromosome:MedtrA17_4.0:3:49869914:49875300:-1	gene:MTR_3g107950	transcript:AES73715		AES73715	MtTIFY10
AES90599	42	1.3e-10	1	1.4	0	pep	chromosome:MedtrA17_4.0:4:37051502:37055500:-1	gene:MTR_4g093730	transcript:AES90599		AES90599	MtTIFY11
AES92113	50.7	2.6e-13	1	1.3	0	pep	chromosome:MedtrA17_4.0:4:51431183:51433963:-1	gene:MTR_4g124360	transcript:AES92113		AES92113	MtTIFY12
AES92175	46.4	5.6e-12	1	1.4	0	pep	chromosome:MedtrA17_4.0:4:51824285:51825670:-1	gene:MTR_4g124950	transcript:AES92175		AES92175	MtTIFY13
KEH32425	49.1	7.8e-13	1	1.3	0	pep	chromosome:MedtrA17_4.0:4:51827278:51828971:-1	gene:MTR_4g124960	transcript:KEH32425		KEH32425	MtTIFY14
KEH28124	45.1	1.4e-11	1	1.3	0	pep	chromosome:MedtrA17_4.0:5:28062546:28067424:1	gene:MTR_5g066510	transcript:KEH28124		KEH28124	MtTIFY15
KEH27479	52.2	8.5e-14	1	1.3	0.2	pep	chromosome:MedtrA17_4.0:5:4300830:4301739:1	gene:MTR_5g013515	transcript:KEH27479		KEH27479	MtTIFY16
AES94352	55.7	6.7e-15	1	1.3	0.1	pep	chromosome:MedtrA17_4.0:5:4305887:4307508:1	gene:MTR_5g013520	transcript:AES94352		AES94352	MtTIFY17
AES94354	59.8	3.5e-16	1	1.3	0.1	pep	chromosome:MedtrA17_4.0:5:4311173:4312058:1	gene:MTR_5g013530	transcript:AES94354		AES94354	MtTIFY18
AES76070	66.3	3.4e-18	1	1.4	0	pep	chromosome:MedtrA17_4.0:6:25206904:25209212:-1	gene:MTR_6g069870	transcript:AES76070		AES76070	MtTIFY19
KEH21427	42.5	8.8e-11	1	1.3	0.1	pep	chromosome:MedtrA17_4.0:8:45336413:45337393:-1	gene:MTR_8g107300	transcript:KEH21427		KEH21427	MtTIFY20
KEH18499	46.3	5.7e-12	1	1.4	0	pep	chromosome:MedtrA17_4.0:8:7686461:7689149:1	gene:MTR_8g021380	transcript:KEH18499		KEH18499	MtTIFY21

## Sheet: Ms.TIFY
Medicago sativa														oldname	rename
medsa.XinJiangDaYe.gnm1.ann1.MS.gene26684.t1	48.9	1.1e-14	1	1.4	0	locus=chr8.4:9695795:9696924:+	locus=chr8.4	9695795	9696924	+	1129			medsa.XinJiangDaYe.gnm1.ann1.MS.gene26684.t1	MsTIFY1
medsa.XinJiangDaYe.gnm1.ann1.MS.gene26683.t1	48.9	1.1e-14	1	1.4	0	locus=chr8.4:9690639:9692118:+	locus=chr8.4	9690639	9692118	+	1479			medsa.XinJiangDaYe.gnm1.ann1.MS.gene26683.t1	MsTIFY2
medsa.XinJiangDaYe.gnm1.ann1.MS.gene25093.t1	47	4.2e-14	1	1.4	0	locus=chr8.4:72323793:72326065:-	locus=chr8.4	72323793	72326065	-	2272			medsa.XinJiangDaYe.gnm1.ann1.MS.gene25093.t1	MsTIFY3
medsa.XinJiangDaYe.gnm1.ann1.MS.gene051083.t1	47	4.2e-14	1	1.4	0	locus=chr8.3:69850688:69852975:-	locus=chr8.3	69850688	69852975	-	2287			medsa.XinJiangDaYe.gnm1.ann1.MS.gene051083.t1	MsTIFY4
medsa.XinJiangDaYe.gnm1.ann1.MS.gene26736.t1	50.1	4.4e-15	1	1.3	0	locus=chr8.3:4909767:4912134:+	locus=chr8.3	4909767	4912134	+	2367			medsa.XinJiangDaYe.gnm1.ann1.MS.gene26736.t1	MsTIFY5
medsa.XinJiangDaYe.gnm1.ann1.MS.gene030209.t1	51.9	1.3e-15	1	1.3	0	locus=chr8.2:9224612:9224954:+	locus=chr8.2	9224612	9224954	+	342			medsa.XinJiangDaYe.gnm1.ann1.MS.gene030209.t1	MsTIFY6
medsa.XinJiangDaYe.gnm1.ann1.MS.gene24788.t1	48.9	1.1e-14	1	1.4	0	locus=chr8.2:7739577:7740730:+	locus=chr8.2	7739577	7740730	+	1153			medsa.XinJiangDaYe.gnm1.ann1.MS.gene24788.t1	MsTIFY7
medsa.XinJiangDaYe.gnm1.ann1.MS.gene24789.t1	48.9	1.1e-14	1	1.4	0	locus=chr8.2:7733904:7735383:+	locus=chr8.2	7733904	7735383	+	1479			medsa.XinJiangDaYe.gnm1.ann1.MS.gene24789.t1	MsTIFY8
medsa.XinJiangDaYe.gnm1.ann1.MS.gene051779.t1	48.9	1.1e-14	1	1.4	0	locus=chr8.2:7708012:7709165:+	locus=chr8.2	7708012	7709165	+	1153			medsa.XinJiangDaYe.gnm1.ann1.MS.gene051779.t1	MsTIFY9
medsa.XinJiangDaYe.gnm1.ann1.MS.gene051780.t1	48.9	1.1e-14	1	1.4	0	locus=chr8.2:7702341:7703820:+	locus=chr8.2	7702341	7703820	+	1479			medsa.XinJiangDaYe.gnm1.ann1.MS.gene051780.t1	MsTIFY10
medsa.XinJiangDaYe.gnm1.ann1.MS.gene074449.t1	47	4.2e-14	1	1.4	0	locus=chr8.2:73653149:73655422:-	locus=chr8.2	73653149	73655422	-	2273			medsa.XinJiangDaYe.gnm1.ann1.MS.gene074449.t1	MsTIFY11
medsa.XinJiangDaYe.gnm1.ann1.MS.gene89156.t1	47	4.2e-14	1	1.4	0	locus=chr8.1:78010141:78012406:-	locus=chr8.1	78010141	78012406	-	2265			medsa.XinJiangDaYe.gnm1.ann1.MS.gene89156.t1	MsTIFY12
medsa.XinJiangDaYe.gnm1.ann1.MS.gene012193.t1	48.9	1.1e-14	1	1.4	0	locus=chr8.1:7103787:7104940:+	locus=chr8.1	7103787	7104940	+	1153			medsa.XinJiangDaYe.gnm1.ann1.MS.gene012193.t1	MsTIFY13
medsa.XinJiangDaYe.gnm1.ann1.MS.gene012194.t1	48.9	1.1e-14	1	1.4	0	locus=chr8.1:7097949:7099397:+	locus=chr8.1	7097949	7099397	+	1448			medsa.XinJiangDaYe.gnm1.ann1.MS.gene012194.t1	MsTIFY14
medsa.XinJiangDaYe.gnm1.ann1.MS.gene066964.t1	65.9	5.3e-20	1	1.4	0	locus=chr6.4:47827574:47833698:-	locus=chr6.4	47827574	47833698	-	6124			medsa.XinJiangDaYe.gnm1.ann1.MS.gene066964.t1	MsTIFY15
medsa.XinJiangDaYe.gnm1.ann1.MS.gene042866.t1	65.8	5.8e-20	1	1.4	0	locus=chr6.3:66674842:66683119:-	locus=chr6.3	66674842	66683119	-	8277			medsa.XinJiangDaYe.gnm1.ann1.MS.gene042866.t1	MsTIFY16
medsa.XinJiangDaYe.gnm1.ann1.MS.gene79795.t1	65.9	5.5e-20	1	1.4	0	locus=chr6.2:72861886:72869185:-	locus=chr6.2	72861886	72869185	-	7299			medsa.XinJiangDaYe.gnm1.ann1.MS.gene79795.t1	MsTIFY17
medsa.XinJiangDaYe.gnm1.ann1.MS.gene82105.t1	65.8	5.5e-20	1	1.4	0	locus=chr6.1:63658295:63662793:-	locus=chr6.1	63658295	63662793	-	4498			medsa.XinJiangDaYe.gnm1.ann1.MS.gene82105.t1	MsTIFY18
medsa.XinJiangDaYe.gnm1.ann1.MS.gene015366.t1	58.4	1.1e-17	1	1.3	0.1	locus=chr5.4:7404322:7405924:+	locus=chr5.4	7404322	7405924	+	1602			medsa.XinJiangDaYe.gnm1.ann1.MS.gene015366.t1	MsTIFY19
medsa.XinJiangDaYe.gnm1.ann1.MS.gene015368.t1	58.4	1.1e-17	1	1.3	0.1	locus=chr5.4:7389032:7390701:+	locus=chr5.4	7389032	7390701	+	1669			medsa.XinJiangDaYe.gnm1.ann1.MS.gene015368.t1	MsTIFY20
medsa.XinJiangDaYe.gnm1.ann1.MS.gene015369.t1	58.5	1.1e-17	1	1.3	0.1	locus=chr5.4:7383643:7384844:+	locus=chr5.4	7383643	7384844	+	1201			medsa.XinJiangDaYe.gnm1.ann1.MS.gene015369.t1	MsTIFY21
medsa.XinJiangDaYe.gnm1.ann1.MS.gene015370.t1	55.3	1.1e-16	1	1.3	0.2	locus=chr5.4:7351724:7353502:+	locus=chr5.4	7351724	7353502	+	1778			medsa.XinJiangDaYe.gnm1.ann1.MS.gene015370.t1	MsTIFY22
medsa.XinJiangDaYe.gnm1.ann1.MS.gene21514.t1	58.5	1.1e-17	1	1.3	0.1	locus=chr5.3:6713738:6715350:+	locus=chr5.3	6713738	6715350	+	1612			medsa.XinJiangDaYe.gnm1.ann1.MS.gene21514.t1	MsTIFY23
medsa.XinJiangDaYe.gnm1.ann1.MS.gene54624.t1	52.3	9.5e-16	1	1.3	0.2	locus=chr5.3:6666138:6667926:+	locus=chr5.3	6666138	6667926	+	1788			medsa.XinJiangDaYe.gnm1.ann1.MS.gene54624.t1	MsTIFY24
medsa.XinJiangDaYe.gnm1.ann1.MS.gene049969.t1	44.5	2.6e-13	1	1.3	0	locus=chr5.3:52293567:52298854:+	locus=chr5.3	52293567	52298854	+	5287			medsa.XinJiangDaYe.gnm1.ann1.MS.gene049969.t1	MsTIFY25
medsa.XinJiangDaYe.gnm1.ann1.MS.gene010081.t1	44.2	3.2e-13	1	1.3	0	locus=chr5.2:56486763:56494713:+	locus=chr5.2	56486763	56494713	+	7950			medsa.XinJiangDaYe.gnm1.ann1.MS.gene010081.t1	MsTIFY26
medsa.XinJiangDaYe.gnm1.ann1.MS.gene09703.t1	58.5	1.1e-17	1	1.4	0.1	locus=chr5.2:5552533:5554120:+	locus=chr5.2	5552533	5554120	+	1587			medsa.XinJiangDaYe.gnm1.ann1.MS.gene09703.t1	MsTIFY27
medsa.XinJiangDaYe.gnm1.ann1.MS.gene09704.t1	59	7.6e-18	1	1.3	0.1	locus=chr5.2:5537988:5539202:+	locus=chr5.2	5537988	5539202	+	1214			medsa.XinJiangDaYe.gnm1.ann1.MS.gene09704.t1	MsTIFY28
medsa.XinJiangDaYe.gnm1.ann1.MS.gene09705.t1	57.2	2.8e-17	2	1.7	0.7	locus=chr5.2:5521459:5522543:+	locus=chr5.2	5521459	5522543	+	1084			medsa.XinJiangDaYe.gnm1.ann1.MS.gene09705.t1	MsTIFY29
medsa.XinJiangDaYe.gnm1.ann1.MS.gene09706.t1	52.6	7.7e-16	1	1.3	0.2	locus=chr5.2:5499704:5516416:+	locus=chr5.2	5499704	5516416	+	16712			medsa.XinJiangDaYe.gnm1.ann1.MS.gene09706.t1	MsTIFY30
medsa.XinJiangDaYe.gnm1.ann1.MS.gene54192.t1	58.5	1.1e-17	1	1.4	0.1	locus=chr5.1:6429560:6431153:+	locus=chr5.1	6429560	6431153	+	1593			medsa.XinJiangDaYe.gnm1.ann1.MS.gene54192.t1	MsTIFY31
medsa.XinJiangDaYe.gnm1.ann1.MS.gene54190.t1	58.9	8.1e-18	1	1.3	0.1	locus=chr5.1:6423063:6424288:+	locus=chr5.1	6423063	6424288	+	1225			medsa.XinJiangDaYe.gnm1.ann1.MS.gene54190.t1	MsTIFY32
medsa.XinJiangDaYe.gnm1.ann1.MS.gene21516.t1	56	6.8e-17	1	1.3	0.1	locus=chr5.1:6231459:6236760:-	locus=chr5.1	6231459	6236760	-	5301			medsa.XinJiangDaYe.gnm1.ann1.MS.gene21516.t1	MsTIFY33
medsa.XinJiangDaYe.gnm1.ann1.MS.gene21305.t1	45.9	9.6e-14	1	1.3	0	locus=chr5.1:51639705:51640343:-	locus=chr5.1	51639705	51640343	-	638			medsa.XinJiangDaYe.gnm1.ann1.MS.gene21305.t1	MsTIFY34
medsa.XinJiangDaYe.gnm1.ann1.MS.gene94496.t1	44.6	2.4e-13	1	1.4	0	locus=chr5.1:14280250:14284716:-	locus=chr5.1	14280250	14284716	-	4466			medsa.XinJiangDaYe.gnm1.ann1.MS.gene94496.t1	MsTIFY35
medsa.XinJiangDaYe.gnm1.ann1.MS.gene040116.t1	40.1	6.3e-12	1	1.3	0	locus=chr4.4:291581:292201:+	locus=chr4.4	291581	292201	+	620			medsa.XinJiangDaYe.gnm1.ann1.MS.gene040116.t1	MsTIFY36
medsa.XinJiangDaYe.gnm1.ann1.MS.gene053587.t1	41.9	1.6e-12	1	1.4	0	locus=chr4.4:21451514:21455235:+	locus=chr4.4	21451514	21455235	+	3721			medsa.XinJiangDaYe.gnm1.ann1.MS.gene053587.t1	MsTIFY37
medsa.XinJiangDaYe.gnm1.ann1.MS.gene034161.t1	45.4	1.4e-13	1	1.3	0	locus=chr4.3:87450517:87453154:+	locus=chr4.3	87450517	87453154	+	2637			medsa.XinJiangDaYe.gnm1.ann1.MS.gene034161.t1	MsTIFY38
medsa.XinJiangDaYe.gnm1.ann1.MS.gene047000.t1	40.1	6e-12	1	1.3	0	locus=chr4.3:279964:280574:+	locus=chr4.3	279964	280574	+	610			medsa.XinJiangDaYe.gnm1.ann1.MS.gene047000.t1	MsTIFY39
medsa.XinJiangDaYe.gnm1.ann1.MS.gene068016.t1	41.9	1.6e-12	1	1.4	0	locus=chr4.3:20948565:20952341:+	locus=chr4.3	20948565	20952341	+	3776			medsa.XinJiangDaYe.gnm1.ann1.MS.gene068016.t1	MsTIFY40
medsa.XinJiangDaYe.gnm1.ann1.MS.gene053154.t1	45.4	1.4e-13	1	1.3	0	locus=chr4.2:91906420:91909016:+	locus=chr4.2	91906420	91909016	+	2596			medsa.XinJiangDaYe.gnm1.ann1.MS.gene053154.t1	MsTIFY41
medsa.XinJiangDaYe.gnm1.ann1.MS.gene93754.t1	40.1	6e-12	1	1.3	0	locus=chr4.2:232431:233041:+	locus=chr4.2	232431	233041	+	610			medsa.XinJiangDaYe.gnm1.ann1.MS.gene93754.t1	MsTIFY42
medsa.XinJiangDaYe.gnm1.ann1.MS.gene90229.t1	41.9	1.6e-12	1	1.4	0	locus=chr4.2:19937798:19941517:+	locus=chr4.2	19937798	19941517	+	3719			medsa.XinJiangDaYe.gnm1.ann1.MS.gene90229.t1	MsTIFY43
medsa.XinJiangDaYe.gnm1.ann1.MS.gene054570.t1	45.4	1.4e-13	1	1.3	0	locus=chr4.1:87455785:87461478:+	locus=chr4.1	87455785	87461478	+	5693			medsa.XinJiangDaYe.gnm1.ann1.MS.gene054570.t1	MsTIFY44
medsa.XinJiangDaYe.gnm1.ann1.MS.gene94560.t1	40.1	6e-12	1	1.3	0	locus=chr4.1:280431:281041:+	locus=chr4.1	280431	281041	+	610			medsa.XinJiangDaYe.gnm1.ann1.MS.gene94560.t1	MsTIFY45
medsa.XinJiangDaYe.gnm1.ann1.MS.gene028492.t1	41.9	1.6e-12	1	1.4	0	locus=chr4.1:20161198:20164912:+	locus=chr4.1	20161198	20164912	+	3714			medsa.XinJiangDaYe.gnm1.ann1.MS.gene028492.t1	MsTIFY46
medsa.XinJiangDaYe.gnm1.ann1.MS.gene34922.t1	29	1.8e-08	1	1.2	0	locus=chr4.1:16180355:16183958:-	locus=chr4.1	16180355	16183958	-	3603			medsa.XinJiangDaYe.gnm1.ann1.MS.gene34922.t1	MsTIFY47
medsa.XinJiangDaYe.gnm1.ann1.MS.gene001558.t1	28.9	2e-08	1	1.2	0	locus=chr4.1:16118912:16121139:-	locus=chr4.1	16118912	16121139	-	2227			medsa.XinJiangDaYe.gnm1.ann1.MS.gene001558.t1	MsTIFY48
medsa.XinJiangDaYe.gnm1.ann1.MS.gene51794.t1	61.3	1.4e-18	1	1.6	0	locus=chr3.4:15801613:15802874:+	locus=chr3.4	15801613	15802874	+	1261			medsa.XinJiangDaYe.gnm1.ann1.MS.gene51794.t1	MsTIFY49
medsa.XinJiangDaYe.gnm1.ann1.MS.gene014789.t1	56.3	5.4e-17	1	1.6	0.1	locus=chr3.3:88231200:88234119:-	locus=chr3.3	88231200	88234119	-	2919			medsa.XinJiangDaYe.gnm1.ann1.MS.gene014789.t1	MsTIFY50
medsa.XinJiangDaYe.gnm1.ann1.MS.gene020448.t1	48.7	1.2e-14	1	1.5	0	locus=chr3.3:82481709:82487209:-	locus=chr3.3	82481709	82487209	-	5500			medsa.XinJiangDaYe.gnm1.ann1.MS.gene020448.t1	MsTIFY51
medsa.XinJiangDaYe.gnm1.ann1.MS.gene020449.t1	35.6	1.6e-10	1	1.3	0	locus=chr3.3:82465664:82473233:-	locus=chr3.3	82465664	82473233	-	7569			medsa.XinJiangDaYe.gnm1.ann1.MS.gene020449.t1	MsTIFY52
medsa.XinJiangDaYe.gnm1.ann1.MS.gene38382.t1	48.7	1.2e-14	1	1.5	0	locus=chr3.2:83085967:83091484:-	locus=chr3.2	83085967	83091484	-	5517			medsa.XinJiangDaYe.gnm1.ann1.MS.gene38382.t1	MsTIFY53
medsa.XinJiangDaYe.gnm1.ann1.MS.gene38381.t1	35.6	1.6e-10	1	1.3	0	locus=chr3.2:83063878:83071456:-	locus=chr3.2	83063878	83071456	-	7578			medsa.XinJiangDaYe.gnm1.ann1.MS.gene38381.t1	MsTIFY54
medsa.XinJiangDaYe.gnm1.ann1.MS.gene014788.t1	55.5	9.7e-17	1	1.5	0.1	locus=chr3.1:85714334:85718345:-	locus=chr3.1	85714334	85718345	-	4011			medsa.XinJiangDaYe.gnm1.ann1.MS.gene014788.t1	MsTIFY55
medsa.XinJiangDaYe.gnm1.ann1.MS.gene072949.t1	55.5	9.5e-17	1	1.5	0.1	locus=chr3.1:85551340:85555577:-	locus=chr3.1	85551340	85555577	-	4237			medsa.XinJiangDaYe.gnm1.ann1.MS.gene072949.t1	MsTIFY56
medsa.XinJiangDaYe.gnm1.ann1.MS.gene32585.t1	55.5	9.7e-17	1	1.5	0.1	locus=chr3.1:85428475:85432486:-	locus=chr3.1	85428475	85432486	-	4011			medsa.XinJiangDaYe.gnm1.ann1.MS.gene32585.t1	MsTIFY57
medsa.XinJiangDaYe.gnm1.ann1.MS.gene004404.t1	49.3	7.9e-15	1	1.3	0.1	locus=chr2.4:67246399:67249101:+	locus=chr2.4	67246399	67249101	+	2702			medsa.XinJiangDaYe.gnm1.ann1.MS.gene004404.t1	MsTIFY58
medsa.XinJiangDaYe.gnm1.ann1.MS.gene003246.t1	59.5	5.3e-18	1	1.5	0	locus=chr2.4:60588188:60591279:+	locus=chr2.4	60588188	60591279	+	3091			medsa.XinJiangDaYe.gnm1.ann1.MS.gene003246.t1	MsTIFY59
medsa.XinJiangDaYe.gnm1.ann1.MS.gene64493.t1	59.5	5.1e-18	1	1.4	0.1	locus=chr2.4:47332810:47334861:-	locus=chr2.4	47332810	47334861	-	2051			medsa.XinJiangDaYe.gnm1.ann1.MS.gene64493.t1	MsTIFY60
medsa.XinJiangDaYe.gnm1.ann1.MS.gene85313.t1	58.5	1.1e-17	1	1.4	0	locus=chr2.4:45474910:45478131:-	locus=chr2.4	45474910	45478131	-	3221			medsa.XinJiangDaYe.gnm1.ann1.MS.gene85313.t1	MsTIFY61
medsa.XinJiangDaYe.gnm1.ann1.MS.gene74585.t1	60.5	2.5e-18	1	1.4	0	locus=chr2.3:60360461:60363477:+	locus=chr2.3	60360461	60363477	+	3016			medsa.XinJiangDaYe.gnm1.ann1.MS.gene74585.t1	MsTIFY62
medsa.XinJiangDaYe.gnm1.ann1.MS.gene037141.t1	57.3	2.6e-17	1	1.4	0.1	locus=chr2.3:47090492:47092583:-	locus=chr2.3	47090492	47092583	-	2091			medsa.XinJiangDaYe.gnm1.ann1.MS.gene037141.t1	MsTIFY63
medsa.XinJiangDaYe.gnm1.ann1.MS.gene062084.t1	58.4	1.1e-17	1	1.4	0.1	locus=chr2.3:45326836:45330541:-	locus=chr2.3	45326836	45330541	-	3705			medsa.XinJiangDaYe.gnm1.ann1.MS.gene062084.t1	MsTIFY64
medsa.XinJiangDaYe.gnm1.ann1.MS.gene96249.t1	49.3	7.9e-15	1	1.3	0.1	locus=chr2.2:65448740:65452984:+	locus=chr2.2	65448740	65452984	+	4244			medsa.XinJiangDaYe.gnm1.ann1.MS.gene96249.t1	MsTIFY65
medsa.XinJiangDaYe.gnm1.ann1.MS.gene02048.t1	60.9	1.9e-18	1	1.4	0	locus=chr2.2:58723098:58726405:+	locus=chr2.2	58723098	58726405	+	3307			medsa.XinJiangDaYe.gnm1.ann1.MS.gene02048.t1	MsTIFY66
medsa.XinJiangDaYe.gnm1.ann1.MS.gene025273.t1	59.6	5.1e-18	1	1.4	0.1	locus=chr2.2:44920400:44922483:-	locus=chr2.2	44920400	44922483	-	2083			medsa.XinJiangDaYe.gnm1.ann1.MS.gene025273.t1	MsTIFY67
medsa.XinJiangDaYe.gnm1.ann1.MS.gene025386.t1	58.5	1.1e-17	1	1.4	0.1	locus=chr2.2:42206720:42210449:-	locus=chr2.2	42206720	42210449	-	3729			medsa.XinJiangDaYe.gnm1.ann1.MS.gene025386.t1	MsTIFY68
medsa.XinJiangDaYe.gnm1.ann1.MS.gene002723.t1	49.3	7.9e-15	1	1.3	0.1	locus=chr2.1:67833875:67836783:+	locus=chr2.1	67833875	67836783	+	2908			medsa.XinJiangDaYe.gnm1.ann1.MS.gene002723.t1	MsTIFY69
medsa.XinJiangDaYe.gnm1.ann1.MS.gene03170.t1	59.5	5.3e-18	1	1.4	0	locus=chr2.1:61991446:61994279:+	locus=chr2.1	61991446	61994279	+	2833			medsa.XinJiangDaYe.gnm1.ann1.MS.gene03170.t1	MsTIFY70
medsa.XinJiangDaYe.gnm1.ann1.MS.gene057422.t1	59.5	5.1e-18	1	1.4	0.1	locus=chr2.1:51216382:51218469:+	locus=chr2.1	51216382	51218469	+	2087			medsa.XinJiangDaYe.gnm1.ann1.MS.gene057422.t1	MsTIFY71
medsa.XinJiangDaYe.gnm1.ann1.MS.gene85363.t1	55.2	1.2e-16	1	1.3	0	locus=chr2.1:47244023:47244843:+	locus=chr2.1	47244023	47244843	+	820			medsa.XinJiangDaYe.gnm1.ann1.MS.gene85363.t1	MsTIFY72
medsa.XinJiangDaYe.gnm1.ann1.MS.gene068904.t1	58.5	1.1e-17	1	1.3	0	locus=chr2.1:46013697:46016407:-	locus=chr2.1	46013697	46016407	-	2710			medsa.XinJiangDaYe.gnm1.ann1.MS.gene068904.t1	MsTIFY73
medsa.XinJiangDaYe.gnm1.ann1.MS.gene070954.t1	57.3	2.5e-17	1	1.5	0	locus=chr1.4:79572523:79578617:-	locus=chr1.4	79572523	79578617	-	6094			medsa.XinJiangDaYe.gnm1.ann1.MS.gene070954.t1	MsTIFY74
medsa.XinJiangDaYe.gnm1.ann1.MS.gene98957.t1	57.9	1.6e-17	1	1.3	0.1	locus=chr1.4:16733980:16736602:-	locus=chr1.4	16733980	16736602	-	2622			medsa.XinJiangDaYe.gnm1.ann1.MS.gene98957.t1	MsTIFY75
medsa.XinJiangDaYe.gnm1.ann1.MS.gene006407.t1	57.3	2.5e-17	1	1.5	0	locus=chr1.3:70696977:70702814:-	locus=chr1.3	70696977	70702814	-	5837			medsa.XinJiangDaYe.gnm1.ann1.MS.gene006407.t1	MsTIFY76
medsa.XinJiangDaYe.gnm1.ann1.MS.gene25203.t1	56.5	4.6e-17	1	1.4	0	locus=chr1.3:17140241:17142839:-	locus=chr1.3	17140241	17142839	-	2598			medsa.XinJiangDaYe.gnm1.ann1.MS.gene25203.t1	MsTIFY77
medsa.XinJiangDaYe.gnm1.ann1.MS.gene34382.t1	57.3	2.5e-17	1	1.5	0	locus=chr1.2:76584553:76590395:-	locus=chr1.2	76584553	76590395	-	5842			medsa.XinJiangDaYe.gnm1.ann1.MS.gene34382.t1	MsTIFY78
medsa.XinJiangDaYe.gnm1.ann1.MS.gene83084.t1	58.1	1.5e-17	1	1.6	0.1	locus=chr1.2:16710547:16713989:-	locus=chr1.2	16710547	16713989	-	3442			medsa.XinJiangDaYe.gnm1.ann1.MS.gene83084.t1	MsTIFY79
medsa.XinJiangDaYe.gnm1.ann1.MS.gene95812.t1	57.4	2.4e-17	1	1.5	0	locus=chr1.1:73840777:73845559:-	locus=chr1.1	73840777	73845559	-	4782			medsa.XinJiangDaYe.gnm1.ann1.MS.gene95812.t1	MsTIFY80
medsa.XinJiangDaYe.gnm1.ann1.MS.gene026548.t1	57.9	1.6e-17	1	1.4	0.1	locus=chr1.1:17173555:17176174:-	locus=chr1.1	17173555	17176174	-	2619			medsa.XinJiangDaYe.gnm1.ann1.MS.gene026548.t1	MsTIFY81
medsa.XinJiangDaYe.gnm1.ann1.MS.gene21306.t1	44.6	2.4e-13	1	1.3	0	locus=37955:5667:9787:-	locus=37955	5667	9787	-	4120			medsa.XinJiangDaYe.gnm1.ann1.MS.gene21306.t1	MsTIFY82
medsa.XinJiangDaYe.gnm1.ann1.MS.gene013095.t1	35.6	1.6e-10	1	1.3	0	locus=21210:53282:60863:+	locus=21210	53282	60863	+	7581			medsa.XinJiangDaYe.gnm1.ann1.MS.gene013095.t1	MsTIFY83
medsa.XinJiangDaYe.gnm1.ann1.MS.gene013094.t1	48.7	1.3e-14	1	1.5	0	locus=21210:21698:27216:+	locus=21210	21698	27216	+	5518			medsa.XinJiangDaYe.gnm1.ann1.MS.gene013094.t1	MsTIFY84
