# Supplementary material for: Genome-wide investigation of the TIFY transcription factors in alfalfa (Medicago sativa L.): identification, analysis, and expression
Source: BMC Plant Biol. 2024 Sep 6;24:840. doi: 10.1186/s12870-024-05378-w (PMC11378388; doi:10.1186/s12870-024-05378-w)
Supplement: Supplementary file 8 — Supplementary Material 8 [file 12870_2024_5378_MOESM8_ESM.xlsx]

## Sheet: Sheet1
Table S2
Summary of the structure of the MsTIFY family in Medicago sativa
gene name	Class	transcript	CDS length	aa length	pI	MW	chromosome	start	end	chain	Chr length	Arabidopsis thaliana
												string Id	identity	bitscore	Evalue	preferredName
MsTIFY01	JAZ.I	gene26684.t1	360	119	4.97	13311.4	chr8.4	9695795	9696924	+	1129	AT1G19180.1	31.9	57	9.2e-09	JAZ1
MsTIFY02	JAZ.I	gene26683.t1	618	205	8.49	22827.9	chr8.4	9690639	9692118	+	1479	AT1G19180.1	36.1	116.7	1.7e-26	JAZ1
MsTIFY03	JAZ.III	gene25093.t1	708	235	8.67	25850.1	chr8.4	72323793	72326065	-	2272	AT1G72450.1	34.1	91.3	8.7e-19	JAZ6
MsTIFY04	JAZ.III	gene051083.t1	708	235	8.67	25838.1	chr8.3	69850688	69852975	-	2287	AT1G72450.1	34.1	91.3	8.7e-19	JAZ6
MsTIFY05	JAZ.V	gene26736.t1	537	178	9.23	19367.9	chr8.3	4909767	4912134	+	2367	AT5G20900.1	41	70.9	9.2e-13	JAZ12
MsTIFY06	JAZ.V	gene030209.t1	264	87	6.53	9162.41	chr8.2	9224612	9224954	+	342
MsTIFY07	JAZ.I	gene24788.t1	360	119	4.97	13311.4	chr8.2	7739577	7740730	+	1153	AT1G19180.1	31.9	57	9.2e-09	JAZ1
MsTIFY08	JAZ.I	gene24789.t1	618	205	8.49	22799.9	chr8.2	7733904	7735383	+	1479	AT1G19180.1	36.1	117.1	1.3e-26	JAZ1
MsTIFY09	JAZ.I	gene051779.t1	360	119	4.97	13311.4	chr8.2	7708012	7709165	+	1153	AT1G19180.1	31.9	57	9.2e-09	JAZ1
MsTIFY10	JAZ.I	gene051780.t1	618	205	8.49	22862	chr8.2	7702341	7703820	+	1479	AT1G19180.1	36.1	115.5	3.8e-26	JAZ1
MsTIFY11	JAZ.III	gene074449.t1	708	235	8.67	25850.1	chr8.2	73653149	73655422	-	2273	AT1G72450.1	34.1	91.3	8.7e-19	JAZ6
MsTIFY12	JAZ.III	gene89156.t1	708	235	8.67	25836.1	chr8.1	78010141	78012406	-	2265	AT1G72450.1	34.1	91.7	6.7e-19	JAZ6
MsTIFY13	JAZ.I	gene012193.t1	360	119	4.97	13311.4	chr8.1	7103787	7104940	+	1153	AT1G19180.1	31.9	57	9.2e-09	JAZ1
MsTIFY14	JAZ.I	gene012194.t1	618	205	8.49	22827.9	chr8.1	7097949	7099397	+	1448	AT1G19180.1	36.1	116.7	1.7e-26	JAZ1
MsTIFY15	JAZ.II	gene066964.t1	1239	412	9.4	44216.7	chr6.4	47827574	47833698	-	6124	AT3G17860.1	36	147.5	1.8e-35	JAZ3
MsTIFY16	JAZ.II	gene042866.t1	1290	429	9.51	46232.8	chr6.3	66674842	66683119	-	8277	AT3G17860.1	36	164.1	1.9e-40	JAZ3
MsTIFY17	JAZ.II	gene79795.t1	1239	412	9.53	44143.4	chr6.2	72861886	72869185	-	7299	AT3G17860.1	35.3	146.4	4e-35	JAZ3
MsTIFY18	JAZ.II	gene82105.t1	1269	422	9.42	45311.9	chr6.1	63658295	63662793	-	4498	AT3G17860.1	35.3	149.4	4.8e-36	JAZ3
MsTIFY19	JAZ.I	gene015366.t1	549	182	8.75	20594.4	chr5.4	7404322	7405924	+	1602	AT1G19180.1	42.1	93.2	1.8e-19	JAZ1
MsTIFY20	JAZ.I	gene015368.t1	549	182	8.75	20594.4	chr5.4	7389032	7390701	+	1669	AT1G19180.1	42.1	93.2	1.8e-19	JAZ1
MsTIFY21	JAZ.I	gene015369.t1	537	178	9.06	20306.1	chr5.4	7383643	7384844	+	1201	AT1G74950.1	39.9	89.7	1.9e-18	TIFY10B
MsTIFY22	JAZ.I	gene015370.t1	555	184	9.52	20954.7	chr5.4	7351724	7353502	+	1778	AT1G19180.1	43.5	94	1.1e-19	JAZ1
MsTIFY23	JAZ.I	gene21514.t1	555	184	9.13	20784.7	chr5.3	6713738	6715350	+	1612	AT1G19180.1	43.3	94.7	6.2e-20	JAZ1
MsTIFY24	JAZ.I	gene54624.t1	537	178	9.52	20312.9	chr5.3	6666138	6667926	+	1788	AT1G19180.1	42.8	92.4	3e-19	JAZ1
MsTIFY25	ZML	gene049969.t1	813	270	5.91	29992.4	chr5.3	52293567	52298854	+	5287	AT4G24470.3	62.8	210.3	1.5e-54	ZIM
MsTIFY26	ZML	gene010081.t1	984	327	8.84	36821.4	chr5.2	56486763	56494713	+	7950	AT4G24470.3	62.8	210.3	1.8e-54	ZIM
MsTIFY27	JAZ.I	gene09703.t1	555	184	8.96	20762.5	chr5.2	5552533	5554120	+	1587	AT1G19180.1	43.3	94.7	6.2e-20	JAZ1
MsTIFY28	JAZ.I	gene09704.t1	537	178	9.08	20308.2	chr5.2	5537988	5539202	+	1214	AT1G74950.1	39.9	89.4	2.5e-18	TIFY10B
MsTIFY29	JAZ.I	gene09705.t1	570	189	9.39	21888	chr5.2	5521459	5522543	+	1084
MsTIFY30	JAZ.I	gene09706.t1	459	152	9.52	17353.7	chr5.2	5499704	5516416	+	16712	AT1G19180.1	41.9	84.7	5.3e-17	JAZ1
MsTIFY31	JAZ.I	gene54192.t1	555	184	9.26	20767.6	chr5.1	6429560	6431153	+	1593	AT1G19180.1	43.3	95.1	4.7e-20	JAZ1
MsTIFY32	JAZ.I	gene54190.t1	537	178	9.08	20284.1	chr5.1	6423063	6424288	+	1225	AT1G19180.1	41	92.4	3e-19	JAZ1
MsTIFY33	JAZ.I	gene21516.t1	411	136	9.52	15625.7	chr5.1	6231459	6236760	-	5301	AT1G74950.1	36.7	68.2	4.6e-12	TIFY10B
MsTIFY34	ZML	gene21305.t1	423	140	3.97	15030.4	chr5.1	51639705	51640343	-	638	AT1G51600.1	41.9	63.9	8.9e-11	ZML2
MsTIFY35	ZML	gene94496.t1	864	287	5.41	31553.9	chr5.1	14280250	14284716	-	4466	AT4G24470.3	56.5	209.9	2e-54	ZIM
MsTIFY36	JAZ.IV	gene040116.t1	387	128	9.44	14823	chr4.4	291581	292201	+	620
MsTIFY37	ZML	gene053587.t1	1002	333	4.95	37346.7	chr4.4	21451514	21455235	+	3721	AT1G51600.1	58.5	181	1.2e-45	ZML2
MsTIFY38	ZML	gene034161.t1	891	296	5.74	32721.2	chr4.3	87450517	87453154	+	2637	AT1G51600.1	61.6	338.2	5.1e-93	ZML2
MsTIFY39	JAZ.IV	gene047000.t1	378	125	9.44	14539.6	chr4.3	279964	280574	+	610
MsTIFY40	ZML	gene068016.t1	1002	333	4.95	37408.8	chr4.3	20948565	20952341	+	3776	AT1G51600.1	59	186.8	2.2e-47	ZML2
MsTIFY41	ZML	gene053154.t1	891	296	5.74	32640.1	chr4.2	91906420	91909016	+	2596	AT1G51600.1	57.4	321.6	5e-88	ZML2
MsTIFY42	JAZ.IV	gene93754.t1	378	125	9.44	14539.6	chr4.2	232431	233041	+	610
MsTIFY43	ZML	gene90229.t1	1002	333	4.9	37349.8	chr4.2	19937798	19941517	+	3719	AT1G51600.1	59	183.7	1.8e-46	ZML2
MsTIFY44	ZML	gene054570.t1	891	296	5.74	32721.2	chr4.1	87455785	87461478	+	5693	AT1G51600.1	61.6	338.2	5.1e-93	ZML2
MsTIFY45	JAZ.IV	gene94560.t1	378	125	9.44	14539.6	chr4.1	280431	281041	+	610
MsTIFY46	ZML	gene028492.t1	1002	333	4.9	37380.9	chr4.1	20161198	20164912	+	3714	AT1G51600.1	58	184.9	8.2e-47	ZML2
MsTIFY47	JAZ.IV	gene34922.t1	321	106	9.79	12175	chr4.1	16180355	16183958	-	3603
MsTIFY48	JAZ.IV	gene001558.t1	330	109	10.31	12663.4	chr4.1	16118912	16121139	-	2227
MsTIFY49	JAZ.II	gene51794.t1	426	141	9.6	14338.1	chr3.4	15801613	15802874	+	1261	AT1G70700.1	36.1	61.6	4.4e-10	TIFY7
MsTIFY50	TIFY	gene014789.t1	780	259	9.43	27035	chr3.3	88231200	88234119	-	2919	AT4G32570.1	42.4	141.4	8.1e-34	TIFY8
MsTIFY51	ZML	gene020448.t1	930	309	5.63	34256.5	chr3.3	82481709	82487209	-	5500	AT4G24470.3	63.5	218.4	6.2e-57	ZIM
MsTIFY52	ZML	gene020449.t1	1077	358	4.49	38625.3	chr3.3	82465664	82473233	-	7569	AT3G21175.1	56.8	181.8	7.5e-46	ZML1
MsTIFY53	ZML	gene38382.t1	930	309	5.63	34256.5	chr3.2	83085967	83091484	-	5517	AT4G24470.3	63.5	218.4	6.2e-57	ZIM
MsTIFY54	ZML	gene38381.t1	1077	358	4.49	38625.3	chr3.2	83063878	83071456	-	7578	AT3G21175.1	56.8	181.8	7.5e-46	ZML1
MsTIFY55	TIFY	gene014788.t1	1152	383	9.07	40346.6	chr3.1	85714334	85718345	-	4011	AT4G32570.1	38.4	173.3	2.8e-43	TIFY8
MsTIFY56	TIFY	gene072949.t1	1146	381	9.27	40144.4	chr3.1	85551340	85555577	-	4237	AT4G32570.1	38.9	178.7	6.7e-45	TIFY8
MsTIFY57	TIFY	gene32585.t1	1152	383	9.07	40346.6	chr3.1	85428475	85432486	-	4011	AT4G32570.1	38.4	173.3	2.8e-43	TIFY8
MsTIFY58	JAZ.IV	gene004404.t1	396	131	8.86	15030.1	chr2.4	67246399	67249101	+	2702	AT1G30135.1	44.3	89.7	1.4e-18	JAZ8
MsTIFY59	JAZ.II	gene003246.t1	1020	339	9.47	35975.7	chr2.4	60588188	60591279	+	3091	AT3G17860.1	34.4	104	1.9e-22	JAZ3
MsTIFY60	JAZ.I	gene64493.t1	753	250	8.82	27210.8	chr2.4	47332810	47334861	-	2051	AT1G19180.1	37.4	134	1.2e-31	JAZ1
MsTIFY61	JAZ.V	gene85313.t1	630	209	8.52	22473.6	chr2.4	45474910	45478131	-	3221	AT5G20900.1	53.4	101.3	7.5e-22	JAZ12
MsTIFY62	JAZ.II	gene74585.t1	1038	345	8.56	36605.1	chr2.3	60360461	60363477	+	3016	AT3G17860.1	35.3	122.9	4e-28	JAZ3
MsTIFY63	JAZ.I	gene037141.t1	753	250	9	27146.7	chr2.3	47090492	47092583	-	2091	AT1G74950.1	36.9	134.8	7.3e-32	TIFY10B
MsTIFY64	JAZ.V	gene062084.t1	630	209	8.5	22414.6	chr2.3	45326836	45330541	-	3705	AT5G20900.1	55.2	99.8	2.2e-21	JAZ12
MsTIFY65	JAZ.IV	gene96249.t1	396	131	8.86	15058.2	chr2.2	65448740	65452984	+	4244	AT1G30135.1	44.3	89.4	1.8e-18	JAZ8
MsTIFY66	JAZ.II	gene02048.t1	1038	345	7.19	36691.3	chr2.2	58723098	58726405	+	3307	AT3G17860.1	33.5	119.4	4.4e-27	JAZ3
MsTIFY67	JAZ.I	gene025273.t1	753	250	8.83	27147.7	chr2.2	44920400	44922483	-	2083	AT1G74950.1	36.9	135.6	4.3e-32	TIFY10B
MsTIFY68	JAZ.V	gene025386.t1	630	209	7.74	22384.5	chr2.2	42206720	42210449	-	3729	AT5G20900.1	54.3	98.2	6.3e-21	JAZ12
MsTIFY69	JAZ.IV	gene002723.t1	396	131	8.86	15058.2	chr2.1	67833875	67836783	+	2908	AT1G30135.1	44.3	89.4	1.8e-18	JAZ8
MsTIFY70	JAZ.II	gene03170.t1	999	332	7.12	35186.8	chr2.1	61991446	61994279	+	2833	AT3G17860.1	34.7	109.4	4.4e-24	JAZ3
MsTIFY71	JAZ.I	gene057422.t1	753	250	8.83	27147.7	chr2.1	51216382	51218469	+	2087	AT1G74950.1	36.9	136	3.3e-32	TIFY10B
MsTIFY72	JAZ.V	gene85363.t1	501	166	9.05	17982.5	chr2.1	47244023	47244843	+	820	AT5G20900.1	54.2	102.8	2e-22	JAZ12
MsTIFY73	JAZ.V	gene068904.t1	630	209	7.74	22473.6	chr2.1	46013697	46016407	-	2710	AT5G20900.1	53.4	101.3	7.5e-22	JAZ12
MsTIFY74	PPD	gene070954.t1	993	330	8.15	36123.5	chr1.4	79572523	79578617	-	6094	AT4G14713.1	38.9	196.4	2.7e-50	TIFY4A
MsTIFY75	JAZ.II	gene98957.t1	909	302	9.43	31501.7	chr1.4	16733980	16736602	-	2622	AT3G17860.1	36.4	111.3	1e-24	JAZ3
MsTIFY76	PPD	gene006407.t1	993	330	7.64	36181.6	chr1.3	70696977	70702814	-	5837	AT4G14713.1	38.9	195.3	6e-50	TIFY4A
MsTIFY77	JAZ.II	gene25203.t1	909	302	9.32	31567.8	chr1.3	17140241	17142839	-	2598	AT3G17860.1	36.1	100.9	1.4e-21	JAZ3
MsTIFY78	PPD	gene34382.t1	993	330	7.64	36181.6	chr1.2	76584553	76590395	-	5842	AT4G14713.1	38.9	195.3	6e-50	TIFY4A
MsTIFY79	JAZ.II	gene83084.t1	1017	338	9.61	35481.2	chr1.2	16710547	16713989	-	3442	AT3G17860.1	34	114.4	1.4e-25	JAZ3
MsTIFY80	PPD	gene95812.t1	981	326	8.71	35624.9	chr1.1	73840777	73845559	-	4782	AT4G14713.1	40.1	199.5	3.1e-51	TIFY4A
MsTIFY81	JAZ.II	gene026548.t1	909	302	9.43	31462.6	chr1.1	17173555	17176174	-	2619	AT3G17860.1	37.2	109.8	3e-24	JAZ3
MsTIFY82	ZML	gene21306.t1	774	257	5.72	28443.5	37955	5667	9787	-	4120	AT4G24470.3	62.8	210.3	1.4e-54	ZIM
MsTIFY83	ZML	gene013095.t1	1077	358	4.49	38625.3	21210	53282	60863	+	7581	AT3G21175.1	56.8	181.8	7.5e-46	ZML1
MsTIFY84	ZML	gene013094.t1	930	309	5.87	34212.6	21210	21698	27216	+	5518	AT4G24470.3	63.5	218.4	6.2e-57	ZIM
