# Supplementary material for: Genome-wide investigation of the TIFY transcription factors in alfalfa (Medicago sativa L.): identification, analysis, and expression
Source: BMC Plant Biol. 2024 Sep 6;24:840. doi: 10.1186/s12870-024-05378-w (PMC11378388; doi:10.1186/s12870-024-05378-w)
Supplement: Supplementary file 9 — Supplementary Material 9 [file 12870_2024_5378_MOESM9_ESM.xlsx]

## Sheet: Sheet1
#clustering method	cluster number	cluster color	gene count	protein name	protein identifier	protein description
kmeans	1	Red	7	JAZ1	3702.AT1G19180.1	Jasmonate zim domain-containing protein; JAZ1 is a nuclear-localized protein involved in jasmonate signaling. JAZ1 transcript levels rise in response to a jasmonate stimulus. JAZ1 can interact with the COI1 F-box subunit of an SCF E3 ubiquitin ligase in a yeast-two-hybrid assay only in the presence of jasmonate-isoleucine (JA-ILE) or coronatine. Application of jasmonate methyl ester to Arabidopsi…
kmeans	1	Red	7	JAZ12	3702.AT5G20900.1	Jasmonate zim domain-containing protein; Jasmonate-zim-domain protein 12; Repressor of jasmonate responses
kmeans	1	Red	7	JAZ6	3702.AT1G72450.1	Jasmonate zim domain-containing protein; Jasmonate-zim-domain protein 6; JAZ6 transcript levels rise in response to a jasmonate stimulus and a GFP:JAZ6 fusion protein localizes to the nucleus. Application of jasmonate methyl ester to Arabidopsis roots reduces the levels of a JAZ6:GUS fusion protein, presumably by stimulating ubiquitin-proteasome-mediated degradation
kmeans	1	Red	7	JAZ8	3702.AT1G30135.1	Jasmonate-zim-domain protein 8; Repressor of jasmonate responses. Unable to associate strongly with COI1 in the presence of jasmonoyl-isoleucine (JA- Ile) and is therefore more resistant to JA-medisted-degradation than other TIFY/JAZ proteins. Repress gene expression through direct recruitment of the corepressor TOPLESS to cognate transcription factors
kmeans	1	Red	7	MYC2	3702.AT1G32640.1	Basic helix-loop-helix (bhlh) dna-binding family protein; Transcriptional activator. Common transcription factor of light, abscisic acid (ABA), and jasmonic acid (JA) signaling pathways. With MYC3 and MYC4, controls additively subsets of JA-dependent responses. In cooperation with MYB2 is involved in the regulation of ABA-inducible genes under drought stress conditions. Can form complexes with al…
kmeans	1	Red	7	TIFY10B	3702.AT1G74950.1	TIFY domain/Divergent CCT motif family protein; Repressor of jasmonate responses. Jasmonoyl-isoleucine (JA-Ile) specifically promotes COI1-TIFY10B/JAZ2 interaction. Activated by MYC2, MYC3 and MYC4 transcription factors; Belongs to the TIFY/JAZ family
kmeans	1	Red	7	TIFY7	3702.AT1G70700.1	TIFY domain/Divergent CCT motif family protein; JAZ9 is a protein presumed to be involved in jasmonate signaling. JAZ9 transcript levels rise in response to a jasmonate stimulus. JAZ9 can interact with the COI1 F-box subunit of an SCF E3 ubiquitin ligase in a yeast-two-hybrid assay only in the presence of jasmonate-isoleucine (JA-ILE) or coronatine. The Jas domain appears to be important for JAZ9…
kmeans	2	Green	4	COI1	3702.AT2G39940.1	Coronatine-insensitive protein 1; Required for jasmonate-regulated plant fertility and defense processes, and for coronatine and/or other elicitors perceptions/responses. Seems to not be required for meiosis. Required for the regulation of some genes induced by wounding, but not for all. Component of SCF(COI1) E3 ubiquitin ligase complexes, which may mediate the ubiquitination and subsequent prot…
kmeans	2	Green	4	JAZ3	3702.AT3G17860.1	Jasmonate-zim-domain protein 3; JAZs are direct targets of the SCFCOI1 E3 ubiquitin-ligase and JA treatment induces their proteasome-mediated degradation. Furthermore, JAI3 negatively regulates the key transcriptional activator of JA responses, AtMYC2. The C-terminal portion of JAZ3, including the Jas domain, appears to be important for JAZ3-COI1 binding in the presence of coronatine; Belongs to …
kmeans	2	Green	4	MYC3	3702.AT5G46760.1	Basic helix-loop-helix (bhlh) dna-binding family protein; Transcription factor involved in tryptophan, jasmonic acid (JA) and other stress-responsive gene regulation. With MYC2 and MYC4, controls additively subsets of JA-dependent responses. Can form complexes with all known glucosinolate-related MYBs to regulate glucosinolate biosynthesis. Binds to the G-box (5'-CACGTG-3') of promoters. Activate…
kmeans	2	Green	4	MYC4	3702.AT4G17880.1	Basic helix-loop-helix (bhlh) dna-binding family protein; Transcription factor involved in jasmonic acid (JA) gene regulation. With MYC2 and MYC3, controls additively subsets of JA- dependent responses. Can form complexes with all known glucosinolate- related MYBs to regulate glucosinolate biosynthesis. Binds to the G-box (5'-CACGTG-3') of promoters. Activates multiple TIFY/JAZ promoters
kmeans	3	Blue	6	NINJA	3702.AT4G28910.2	Novel interactor of JAZ; Acts as a transcriptional repressor. Negative regulator of jasmonate responses. Connects the JAZ proteins and the non-JAZ protein TIFY8 with the TOPLESS corepressors; Belongs to the Ninja family
kmeans	3	Blue	6	TIFY4A	3702.AT4G14713.1	TIFY domain/Divergent CCT motif family protein; PPD1 (and its paralog, PPD2) encode plant-specific putative DNA-binding proteins. PPD1 and PPD2 are not found in grasses. Overexpression of PPD reduces lamina size by promoting the early arrest of dispersed meristematic cells DMC proliferation during leaf and silique development. Deletion of the PPD locus increases leaf lamina size and results in do…
kmeans	3	Blue	6	TIFY8	3702.AT4G32570.1	TIFY domain protein 8; Repressor of jasmonate responses
kmeans	3	Blue	6	ZIM	3702.AT4G24470.3	GATA-type zinc finger protein with TIFY domain; Transcriptional activator that specifically binds 5'- GATA-3' or 5'-GAT-3' motifs within gene promoters
kmeans	3	Blue	6	ZML1	3702.AT3G21175.1	GATA transcription factor 24; Transcriptional activator that specifically binds 5'- GATA-3' or 5'-GAT-3' motifs within gene promoters
kmeans	3	Blue	6	ZML2	3702.AT1G51600.1	GATA transcription factor 28; Transcriptional activator that specifically binds 5'- GATA-3' or 5'-GAT-3' motifs within gene promoters; Belongs to the type IV zinc-finger family. Class C subfamily
	cluster number	gene count	protein name
	Red	7	JAZ1	JAZ12	JAZ6	JAZ8	MYC2	TIFY10B	TIFY7
	Green	4	MsCOI1	JAZ3	MsMYC3	MsMYC4
	Blue	6	TIFY4A	TIFY8	ZIM	ZML1	ZML2	MsNINJA
	cluster Id	gene count	protein name
	Cluster 1	40	MsTIFY01	MsTIFY05	MsTIFY33	MsTIFY03	MsTIFY58	MsTIFY49	gene027880
			MsTIFY02	MsTIFY61	MsTIFY28	MsTIFY04	MsTIFY65		gene65988
			MsTIFY07	MsTIFY64	MsTIFY21	MsTIFY11	MsTIFY69
			MsTIFY08	MsTIFY68	MsTIFY63	MsTIFY12
			MsTIFY09	MsTIFY72	MsTIFY67
			MsTIFY10	MsTIFY73	MsTIFY71
			MsTIFY13
			MsTIFY14
			MsTIFY19									JAZ1	COI1
			MsTIFY20									JAZ12	JAZ3
			MsTIFY22									JAZ6	MYC3
			MsTIFY23									JAZ8	MYC4
			MsTIFY24									MYC2
			MsTIFY27									TIFY10B
			MsTIFY30									TIFY7
			MsTIFY31
			MsTIFY32
			MsTIFY60
	Cluster 2	17	MsTIFY15	gene070060	gene048435	gene008990
			MsTIFY16	gene29601
			MsTIFY17	gene56685
			MsTIFY18
			MsTIFY59
			MsTIFY62
			MsTIFY66
			MsTIFY70
			MsTIFY75
			MsTIFY77
			MsTIFY79
			MsTIFY81
	Cluster 3	30	MsTIFY38	MsTIFY25	MsTIFY80	MsTIFY50	MsTIFY52	gene059590
			MsTIFY37	MsTIFY26	MsTIFY76	MsTIFY55	MsTIFY54	gene69035
			MsTIFY34	MsTIFY35	MsTIFY78	MsTIFY56	MsTIFY83	gene72235
			MsTIFY40	MsTIFY51	MsTIFY74	MsTIFY57		gene061463
			MsTIFY41	MsTIFY53
			MsTIFY43	MsTIFY82
			MsTIFY44	MsTIFY84
			MsTIFY46
	AT1G32640.1	AtMYC2	gene027880.t1
			gene65988.t1
	AT5G46760.1	AtMYC3	gene048435.t1
	AT4G17880.1	AtMYC4	gene008990.t1
	AT2G39940.1	AtCOI1	gene070060.t1
			gene29601.t1
			gene56685.t1
	AT4G28910.1	AtNINJA	gene059590.t1
			gene69035.t1
			gene72235.t1
			gene061463.t1
